# Supplementary material for: Integration of transcription and flux data reveals molecular paths associated with differences in oxygen-dependent phenotypes of Saccharomyces cerevisiae
Source: BMC Syst Biol. 2014 Feb 14;8:16. doi: 10.1186/1752-0509-8-16 (PMC3930817; doi:10.1186/1752-0509-8-16)
Supplement: Additional file 1 — The Description sheet contains detailed description of each supplementary table of this file. [file 1752-0509-8-16-S1.xlsx]

## Sheet: Description
Sheet name	Description
Excluded cofactors	Names of cofactor metabolites that are excluded from the network.
Metabolic model refinements	Column names: Reaction Id = Reaction identifier that uniquely identifies each reaction, the last six reacions do not have identifier so their reaction names are used in this column, Reaction Name = Descriptive reaction name, Lower Bound = Lower bound constraint from extracellular data for reaction, Upper Bound = Upper bound constraint from extracellular data for reaction.
Enriched functional categories	Significantly enriched previously known functional categories in each case-control settings and parameter values (a=0, 0.5, 1). Column names: Functional Category=name of functional category that is significantly enriched, n(C&F)=number of common genes in the combined network and previously known functional category, n(G)= number of genes in the previously known functional category, n(C)=number of…
Relaxed rate constraints	Relaxed experimental flux constraints

## Sheet: Excluded cofactors
Metabolite name
ADP
AMP
ATP
carbon dioxide
CDP
CMP
CTP
dADP
dAMP
dATP
dCDP
dCMP
dCTP
dGDP
dGMP
dGTP
diphosphate
dTDP
dTMP
dTTP
dUDP
dUMP
dUTP
FAD
FADH2
FMN
FMNH2
GDP
GMP
GTP
H+
IDP
dIDP
IMP
ITP
dITP
NAD(+)
NAD
NADH
NADP(+)
NADPH
phosphate
UDP
UMP
UTP
water
potassium
sodium
TDP
sulphate
sulphite
TMP
TTP
iron(2+)
dTTP
bicarbonate

## Sheet: Metabolic model refinements
Reaction Id	Reaction Name	Lower bound	Upper bound
r_0001	(R)-lactate:ferricytochrome-c 2-oxidoreductase	0	1000
r_0002	(R)-lactate:ferricytochrome-c 2-oxidoreductase	0	1000
r_0003	(R,R)-butanediol dehydrogenase	-1000	1000
r_0004	(S)-lactate:ferricytochrome-c 2-oxidoreductase	0	1000
r_0005	1,3-beta-glucan synthase	0	1000
r_0006	1,6-beta-glucan synthase	0	1000
r_0007	1-(5-phosphoribosyl)-5-[(5-phosphoribosylamino)methylideneamino)imidazole-4-carboxamide isomerase	0	1000
r_0008	1-acyl-sn-gylcerol-3-phosphate acyltransferase	-1000	1000
r_0009	1-acyl-sn-gylcerol-3-phosphate acyltransferase	0	1000
r_0010	1-phosphatidylinositol-3-phosphate 5-kinase	0	1000
r_0011	1-phosphatidylinositol-3-phosphate 5-kinase	0	1000
r_0012	1-pyrroline-5-carboxylate dehydrogenase	0	1000
r_0013	2,3-diketo-5-methylthio-1-phosphopentane degradation reaction	0	1000
r_0014	2,5-diamino-6-ribitylamino-4(3H)-pyrimidinone 5-phosphate deaminase	0	1000
r_0015	2,5-diamino-6-ribosylamino-4(3H)-pyrimidinone 5-phosphate reductase (NADPH)	0	1000
r_0016	2-aceto-2-hydroxybutanoate synthase	0	1000
r_0017	2-amino-4-hydroxy-6-hydroxymethyldihydropteridine diphosphokinase	0	1000
r_0018	2-aminoadipate transaminase	-1000	1000
r_0019	2-dehydropantoate 2-reductase	0	1000
r_0020	2-deoxy-D-arabino-heptulosonate 7-phosphate synthetase	0	1000
r_0021	2-hexaprenyl-6-methoxy-1,4-benzoquinone methyltransferase	0	1000
r_0022	2-hexaprenyl-6-methoxyphenol monooxygenase	0	1000
r_0023	2-isopropylmalate hydratase	-1000	1000
r_0024	2-isopropylmalate synthase	0	1000
r_0025	2-isopropylmalate synthase	0	1000
r_0026	2-keto-4-methylthiobutyrate transamination	0	1000
r_0027	2-methylcitrate dehydratase	-1000	1000
r_0028	2-methylcitrate synthase	0	1000
r_0029	2-oxo-4-methyl-3-carboxypentanoate decarboxylation	0	1000
r_0030	2-oxo-4-methyl-3-carboxypentanoate decarboxylation	0	1000
r_0031	2-oxobutanoate dehydrogenase	0	1000
r_0032	3,5-bisphosphate nucleotidase	0	1000
r_0033	3,5-cyclic-nucleotide phosphodiesterase	0	1000
r_0034	3,5-cyclic-nucleotide phosphodiesterase	0	1000
r_0035	3,5-cyclic-nucleotide phosphodiesterase	0	1000
r_0036	3,5-cyclic-nucleotide phosphodiesterase	0	1000
r_0037	3,5-cyclic-nucleotide phosphodiesterase	0	1000
r_0038	3,4-dihydroxy-2-butanone-4-phosphate synthase	0	1000
r_0039	3-dehydroquinate dehydratase	0	1000
r_0040	3-dehydroquinate synthase	0	1000
r_0041	3-dehydrosphinganine reductase	0	1000
r_0042	3-deoxy-D-arabino-heptulosonate 7-phosphate synthetase	0	1000
r_0043	3-hexaprenyl-4,5-dihydroxybenzoate hydroxylase	0	1000
r_0044	3-hexaprenyl-4-hydroxy-5-methoxybenzoate decarboxylase	0	1000
r_0045	3-hydroxy-L-kynurenine hydrolase	0	1000
r_0046	3-hydroxyacyl-CoA dehydratase (3-hydroxydecanoyl-CoA)	-1000	1000
r_0047	3-hydroxyacyl-CoA dehydratase (3-hydroxydodecanoyl-CoA)	-1000	1000
r_0048	3-hydroxyacyl-CoA dehydratase (3-hydroxyhexacosyl-CoA)	-1000	1000
r_0049	3-hydroxyacyl-CoA dehydratase (3-hydroxyhexadecanoyl-CoA)	-1000	1000
r_0050	3-hydroxyacyl-CoA dehydratase (3-hydroxyoctadecanoyl-CoA)	-1000	1000
r_0051	3-hydroxyacyl-CoA dehydratase (3-hydroxytetradecanoyl-CoA)	0	1000
r_0052	3-hydroxyacyl-CoA dehydrogenase (3-oxodecanoyl-CoA)	-1000	1000
r_0053	3-hydroxyacyl-CoA dehydrogenase (3-oxodecanoyl-CoA)	-1000	1000
r_0054	3-hydroxyacyl-CoA dehydrogenase (3-oxohexacosyl-CoA)	-1000	1000
r_0055	3-hydroxyacyl-CoA dehydrogenase (3-oxohexadecanoyl-CoA)	-1000	1000
r_0056	3-hydroxyacyl-CoA dehydrogenase (3-oxooctadecanoyl-CoA)	-1000	1000
r_0057	3-hydroxyacyl-CoA dehydrogenase (3-oxotetradecanoyl-CoA)	0	1000
r_0058	3-hydroxyanthranilate 3,4-dioxygenase	0	1000
r_0059	3-isopropylmalate 3-methyltransferase	0	1000
r_0060	3-isopropylmalate dehydratase	-1000	1000
r_0061	3-isopropylmalate dehydrogenase	0	1000
r_0062	3-methyl-2-oxobutanoate decarboxylase	0	1000
r_0063	3-methyl-2-oxobutanoate hydroxymethyltransferase	0	1000
r_0064	3-methyl-2-oxopentanoate decarboxylase	0	1000
r_0065	3-phosphoshikimate 1-carboxyvinyltransferase	0	1000
r_0066	4-amino-4-deoxychorismate synthase	0	1000
r_0067	4-aminobenzoate synthase	0	1000
r_0068	4-aminobutyrate transaminase	0	1000
r_0069	4-hydroxy-L-threonine synthase	0	1000
r_0070	4-hydroxybenzoate formation	0	1000
r_0071	4-hydroxybenzoyl-CoA formation	0	1000
r_0072	4-methyl-2-oxopentanoate decarboxylase	0	1000
r_0073	4PP-IP5 depyrophosphorylation to IP6	-1000	1000
r_0074	4PP-IP5 pyrophosphorylation to 4,5-PP2-IP4	0	1000
r_0075	5-methylthioadenosine phosphorylase	0	1000
r_0076	5-nucleotidase (CMP)	0	1000
r_0077	5-nucleotidase (IMP)	0	1000
r_0078	5-nucleotidase (UMP)	0	1000
r_0079	5-phosphoribosylformyl glycinamidine synthetase	0	1000
r_0080	5,10-methylenetetrahydrofolatereductase (NADPH)	0	1000
r_0081	5-aminolevulinate synthase	0	1000
r_0082	5-diphosphoinositol-1,2,3,4,6-pentakisphosphate diphosphohydrolase	0	1000
r_0083	5-diphosphoinositol-1,2,3,4,6-pentakisphosphate synthase	0	1000
r_0084	5-formethyltetrahydrofolate cyclo-ligase	0	1000
r_0085	5-methyltetrahydropteroyltriglutamate-homocysteine S-methyltransferase	0	1000
r_0086	5-methylthio-5-deoxy-D-ribulose 1-phosphate dehydratase	0	1000
r_0087	5-methylthioribose-1-phosphate isomerase	-1000	1000
r_0088	5PP-IP5 pyrophosphorylation to 4,5-PP2-IP4	-1000	1000
r_0089	5PP-IP5 pyrophosphorylation to 5,6-PP2-IP4	-1000	1000
r_0090	6-phosphofructo-2-kinase	0	1000
r_0091	6-phosphogluconolactonase	0	1000
r_0092	6PP-IP5 depyrophosphorylation to IP6	-1000	1000
r_0093	6PP-IP5 pyrophosphorylation to 5,6-PP2-IP4	0	1000
r_0094	8-amino-7-oxononanoate synthase	-1000	1000
r_0095	acetaldehyde condensation	0	1000
r_0096	acetohydroxy acid isomeroreductase	0	1000
r_0097	acetolactate synthase	0	1000
r_0098	acetyl-CoA ACP transacylase	-1000	1000
r_0099	acetyl-CoA ACP transacylase	0	1000
r_0100	acetyl-CoA acyltransferase (hexadecanoyl-CoA)	0	1000
r_0101	acetyl-CoA acyltransferase (tetracosanoyl-CoA)	0	1000
r_0102	acetyl-CoA acyltransferase (tetradecanoyl-CoA)	0	1000
r_0103	acetyl-CoA C-acetyltransferase	0	1000
r_0104	acetyl-CoA C-acetyltransferase	0	1000
r_0105	acetyl-CoA C-acetyltransferase (dodecanoyl)	0	1000
r_0106	acetyl-CoA C-acetyltransferase (octanoyl-CoA)	0	1000
r_0107	acetyl-CoA C-acyltransferase (decanoyl-CoA)	0	1000
r_0108	acetyl-Coa carboxylase	0	1000
r_0109	acetyl-CoA carboxylase, reaction	0	1000
r_0110	acetyl-CoA hydrolase	-1000	0
r_0111	acetyl-CoA hydrolase	0	1000
r_0112	acetyl-CoA synthetase	0	1000
r_0113	acetyl-CoA synthetase	0	1000
r_0114	acetyl-CoA synthetase nuclear	0	1000
r_0115	acetylglutamate kinase	0	1000
r_0116	acid phosphatase (secreted)	0	1000
r_0117	aconitase	-1000	1000
r_0118	acteylornithine transaminase	0	1000
r_0119	acyl carrier protein synthase	0	1000
r_0120	acyl-CoA oxidase (decanoyl-CoA)	0	1000
r_0121	acyl-CoA oxidase (dodecanoyl-CoA)	0	1000
r_0122	acyl-CoA oxidase (hexacanoyl-CoA)	0	1000
r_0123	acyl-CoA oxidase (hexadecanoyl-CoA)	0	1000
r_0124	acyl-CoA oxidase (octadecanoyl-CoA)	0	1000
r_0125	acyl-CoA oxidase (tetradecanoyl-CoA)	0	1000
r_0126	acyl-CoA:sterol acyltransferase	0	1000
r_0127	acyl-CoA:sterol acyltransferase	-1000	1000
r_0128	acyl-CoA:sterol acyltransferase	0	1000
r_0129	acyl-CoA:sterol acyltransferase	0	1000
r_0130	acyl-CoA:sterol acyltransferase	0	1000
r_0131	acyl-CoA:sterol acyltransferase	0	1000
r_0132	acyl-CoA:sterol acyltransferase	-1000	1000
r_0133	acyl-CoA:sterol acyltransferase	0	1000
r_0134	acyl-CoA:sterol acyltransferase	0	1000
r_0135	acyl-CoA:sterol acyltransferase	0	1000
r_0136	acyl-protein thioesterase	-1000	1000
r_0137	acylation of GPI inositol at 2 position, GPI-anchor assembly, step 3	-1000	1000
r_0138	adenine deaminase	0	1000
r_0139	adenine phosphoribosyltransferase	0	1000
r_0140	adenosine deaminase	0	1000
r_0141	adenosine hydrolase	0	1000
r_0142	adenosine kinase	0	1000
r_0143	adenosine monophosphate deaminase	0	1000
r_0144	adenosylhomocysteinase	0	1000
r_0145	adenosylmethionine decarboxylase	0	1000
r_0146	adenosylmethionine-8-amino-7-oxononanoate transaminase	-1000	1000
r_0147	adenylate cyclase	0	1000
r_0148	adenylate kinase	0	1000
r_0149	adenylate kinase	0	1000
r_0150	adenylate kinase (GTP)	-1000	1000
r_0151	adenylosuccinate lyase	0	1000
r_0152	adenylosuccinate lyase	-1000	1000
r_0153	adenylosuccinate synthase	0	1000
r_0154	adenylyl-sulfate kinase	0	1000
r_0155	ADP-ribose 2,3-cyclic phosphodiesterase	0	1000
r_0156	alanine glyoxylate aminotransferase	0	1000
r_0157	alanyl-tRNA synthetase	0	1000
r_0158	alcohol acetyltransferase (2-methylbutanol)	0	1000
r_0159	alcohol acetyltransferase (ethanol)	0	1000
r_0160	alcohol acetyltransferase (isoamyl alcohol)	0	1000
r_0161	alcohol acetyltransferase (isobutyl alcohol)	0	1000
r_0162	alcohol acetyltransferase (phenylethanol alcohol)	0	1000
r_0163	alcohol dehydrogenase (ethanol)	-1000	0
r_0164	alcohol dehydrogenase (glycerol, NADP)	0	1000
r_0165	alcohol dehydrogenase, reverse rxn (acetaldehyde -> ethanol)	0	1000
r_0166	aldehyde dehydrogenase (2-methylbutanol, NAD)	0	1000
r_0167	aldehyde dehydrogenase (2-methylbutanol, NAD)	0	1000
r_0168	aldehyde dehydrogenase (2-methylbutanol, NADP)	0	1000
r_0169	aldehyde dehydrogenase (2-phenylethanol, NAD)	0	1000
r_0170	aldehyde dehydrogenase (2-phenylethanol, NAD)	0	1000
r_0171	aldehyde dehydrogenase (2-phenylethanol, NADP)	0	1000
r_0172	aldehyde dehydrogenase (3-aminopropanal, NAD)	0	1000
r_0173	aldehyde dehydrogenase (acetaldehyde, NADP)	0	1000
r_0174	aldehyde dehydrogenase (acetylaldehyde, NAD)	0	1000
r_0175	aldehyde dehydrogenase (acetylaldehyde, NADP)	0	1000
r_0176	aldehyde dehydrogenase (indole-3-acetaldehyde, NAD)	0	1000
r_0177	aldehyde dehydrogenase (indole-3-acetaldehyde, NADP)	0	1000
r_0178	aldehyde dehydrogenase (indole-3-acetaldehyde, NADP)	0	1000
r_0179	aldehyde dehydrogenase (isoamyl alcohol, NAD)	0	1000
r_0180	aldehyde dehydrogenase (isoamyl alcohol, NAD)	0	1000
r_0181	aldehyde dehydrogenase (isoamyl alcohol, NADP)	0	1000
r_0182	aldehyde dehydrogenase (isobutyl alcohol, NAD)	0	1000
r_0183	aldehyde dehydrogenase (isobutyl alcohol, NAD)	0	1000
r_0184	aldehyde dehydrogenase (isobutyl alcohol, NADP)	0	1000
r_0185	aldehyde dehydrogenase (phenylacetaldehyde, NAD)	0	1000
r_0186	aldehyde dehydrogenase (tryptophol, NAD)	0	1000
r_0187	aldehyde dehydrogenase (tryptophol, NAD)	0	1000
r_0188	alkaline phosphatase (dihydroneopterin)	0	1000
r_0189	allantoate amidinohydrolase	-1000	1000
r_0190	allantoinase, reaction	-1000	1000
r_0191	allophanate hydrolase	0	1000
r_0192	alpha 1,2-mannosyltransferase	0	1000
r_0193	alpha,alpha-trehalase	0	1000
r_0194	alpha,alpha-trehalase	0	1000
r_0195	alpha,alpha-trehalose-phosphate synthase (UDP-forming)	0	1000
r_0196	alpha-1,2 glucosyltransferase	-1000	1000
r_0197	alpha-1,3 mannosyltransferase	-1000	1000
r_0198	alpha-glucosidase	0	1000
r_0199	amidase	0	1000
r_0200	Aminoacetone:oxygen oxidoreductase(deaminating)(flavin-containing)	0	1000
r_0201	Aminobutyraldehyde dehydrogenase	0	1000
r_0202	anthranilate phosphoribosyltransferase	0	1000
r_0203	anthranilate synthase	0	1000
r_0204	Ap4A hydrolase	-1000	1000
r_0205	arabinose reductase	0	1000
r_0206	arginase	0	1000
r_0207	argininosuccinate lyase	-1000	1000
r_0208	argininosuccinate synthase	0	1000
r_0209	arginyl-tRNA synthetase	0	1000
r_0210	arginyl-tRNA synthetase	0	1000
r_0211	asparagine synthase (glutamine-hydrolysing)	0	1000
r_0212	Asparaginyl-tRNA synthetase	0	1000
r_0213	asparaginyl-tRNA synthetase, miotchondrial	0	1000
r_0214	aspartate carbamoyltransferase	0	1000
r_0215	aspartate kinase	0	1000
r_0216	aspartate transaminase	0	1000
r_0217	aspartate transaminase	-1000	1000
r_0218	aspartate transaminase	-1000	1000
r_0219	aspartate-semialdehyde dehydrogenase	0	1000
r_0220	Aspartyl-tRNA synthetase	0	1000
r_0221	Aspartyl-tRNA synthetase	0	1000
r_0222	ATP adenylyltransferase	0	1000
r_0223	ATP adenylyltransferase	0	1000
r_0224	ATP adenylyltransferase	0	1000
r_0225	ATP phosphoribosyltransferase	0	1000
r_0226	ATP synthase	0	1000
r_0227	ATPase, cytosolic	0	1000
r_0228	beta-1,4 mannosyltransferase	0	1000
r_0229	biotin synthase	-1000	1000
r_0230	biotin-[acetyl-CoA-carboxylase] ligase	0	1000
r_0231	C-14 sterol reductase	0	1000
r_0232	C-22 sterol desaturase (NAD)	0	1000
r_0233	C-22 sterol desaturase (NADP)	0	1000
r_0234	C-3 sterol dehydrogenase	0	1000
r_0235	C-3 sterol dehydrogenase (4-methylzymosterol)	0	1000
r_0236	C-3 sterol keto reductase (4-methylzymosterol)	0	1000
r_0237	C-3 sterol keto reductase (zymosterol)	0	1000
r_0238	C-4 methyl sterol oxidase	0	1000
r_0239	C-4 methyl sterol oxidase	0	1000
r_0240	C-4 methyl sterol oxidase	0	1000
r_0241	C-4 sterol methyl oxidase (4,4-dimethylzymosterol)	0	1000
r_0242	C-5 sterol desaturase	0	1000
r_0243	C-8 sterol isomerase	0	1000
r_0244	C-s24 sterol reductase	0	1000
r_0245	C-terminal processing of farnesylated proteins I	-1000	1000
r_0246	C-terminal processing of farnesylated proteins II	-1000	1000
r_0247	C-terminal processing of geranylgeranylated proteins I	-1000	1000
r_0248	C-terminal processing of geranylgeranylated proteins II	-1000	1000
r_0249	CAAX farnesyltransferase	-1000	1000
r_0250	carbamoyl-phosphate synthase (glutamine-hydrolysing)	0	1000
r_0251	cardiolipin synthase	0	1000
r_0252	carnitine O-acetyltransferase	0	1000
r_0253	carnitine O-acetyltransferase	0	1000
r_0254	carnitine O-aceyltransferase	0	1000
r_0255	catalase	0	1000
r_0256	catalase	0	1000
r_0257	CDP-diacylglycerol synthase	-1000	1000
r_0258	CDP-diacylglycerol synthase	0	1000
r_0259	ceramide-1 hydroxylase (24C)	0	1000
r_0260	ceramide-1 hydroxylase (24C)	0	1000
r_0261	ceramide-1 hydroxylase (26C)	0	1000
r_0262	ceramide-1 hydroxylase (26C)	0	1000
r_0263	ceramide-1 synthase (24C)	0	1000
r_0264	ceramide-1 synthase (26C)	0	1000
r_0265	ceramide-2 synthase (24C)	0	1000
r_0266	ceramide-2 synthase (26C)	0	1000
r_0267	ceramide-3 synthase (24C)	0	1000
r_0268	ceramide-3 synthase (26C)	0	1000
r_0269	ceramide-4 synthase (24C)	0	1000
r_0270	ceramide-4 synthase (26C)	0	1000
r_0271	chitin deacetylase	0	1000
r_0272	chitin synthase	0	1000
r_0273	choline kinase	0	1000
r_0274	choline phosphate cytididyltransferase	0	1000
r_0275	choline/ethanolaminephosphotransferase	0	1000
r_0276	cholinephosphotransferase	-1000	1000
r_0277	cholinephosphotransferase	0	1000
r_0278	chorismate mutase	0	1000
r_0279	chorismate synthase	0	1000
r_0280	cis-aconitate(3-) to isocitrate	0	1000
r_0281	cis-prenyltransferase step 01	-1000	1000
r_0282	cis-prenyltransferase step 02	-1000	1000
r_0283	cis-prenyltransferase step 03	-1000	1000
r_0284	cis-prenyltransferase step 04	-1000	1000
r_0285	cis-prenyltransferase step 05	-1000	1000
r_0286	cis-prenyltransferase step 06	-1000	1000
r_0287	cis-prenyltransferase step 07	-1000	1000
r_0288	cis-prenyltransferase step 08	-1000	1000
r_0289	cis-prenyltransferase step 09	-1000	1000
r_0290	cis-prenyltransferase step 10	-1000	1000
r_0291	cis-prenyltransferase step 11	-1000	1000
r_0292	cis-prenyltransferase step 12	-1000	1000
r_0293	cis-prenyltransferase step 13	-1000	1000
r_0294	cis-prenyltransferase step 14	-1000	1000
r_0295	cis-prenyltransferase step 15	-1000	1000
r_0296	cis-prenyltransferase step 16	-1000	1000
r_0297	cis-prenyltransferase step 17	-1000	1000
r_0298	cis-prenyltransferase step 18	-1000	1000
r_0299	cis-prenyltransferase step 19	-1000	1000
r_0300	citrate synthase	0	1000
r_0301	citrate synthase, peroxisomal	0	1000
r_0302	citrate to cis-aconitate(3-)	0	1000
r_0303	citrate to cis-aconitate(3-), cytoplasmic	-1000	1000
r_0304	coproporphyrinogen oxidase (O2 required)	0	1000
r_0305	coumaroyl-CoA formation	0	1000
r_0306	CTP synthase (glutamine)	0	1000
r_0307	CTP synthase (NH3)	0	1000
r_0308	cystathionine b-lyase	0	1000
r_0309	cystathionine beta-synthase	0	1000
r_0310	cystathionine g-lyase	0	1000
r_0311	cystathionine gamma-synthase	0	1000
r_0312	cysteine synthase	0	1000
r_0313	cysteinyl-tRNA synthetase	0	1000
r_0314	cytidine deaminase	0	1000
r_0315	cytidine kinase (GTP)	0	1000
r_0316	cytochrome P450 lanosterol 14-alpha-demethylase (NAD)	0	1000
r_0317	cytochrome P450 lanosterol 14-alpha-demethylase (NADP)	0	1000
r_0318	cytosine deaminase	0	1000
r_0319	D-arabinono-1,4-lactone oxidase	-1000	1000
r_0320	D-arabinose 1-dehydrogenase (NAD)	0	1000
r_0321	D-arabinose 1-dehydrogenase (NADP)	0	1000
r_0322	D-fructose 1-phosphate D-glyceraldehyde-3-phosphate-lyase	-1000	1000
r_0323	D-sorbitol dehydrogenase (D-fructose producing)	0	1000
r_0324	D-sorbitol reductase	0	1000
r_0325	D1-pyrroline-5-carboxylate dehydrogenase	0	1000
r_0326	dCMP deaminase	-1000	1000
r_0327	dCTP deaminase	0	1000
r_0328	deoxyadenosine deaminase	0	1000
r_0329	deoxycytidine deaminase	0	1000
r_0330	deoxyguanylate kinase (dGMP:ATP)	-1000	1000
r_0331	deoxyhypusine synthase, cytosolic/mitochondrial	0	1000
r_0332	deoxyribokinase	0	1000
r_0333	deoxyuridine phosphorylase	-1000	1000
r_0334	dephospho-CoA kinase	0	1000
r_0335	dethiobiotin synthase	-1000	1000
r_0336	diacylglycerol acyltransferase	-1000	1000
r_0337	diacylglycerol pyrophosphate phosphatase	0	1000
r_0338	dihydoorotic acid (ubiquinone-6)	0	1000
r_0339	dihydoorotic acid dehydrogenase	0	1000
r_0340	dihydroceramidase	-1000	1000
r_0341	dihydroceramidase	-1000	1000
r_0342	dihydroceramidase	0	1000
r_0343	dihydroceramidase	0	1000
r_0344	dihydrofolate reductase	0	1000
r_0345	dihydrofolate reductase	0	1000
r_0346	dihydrofolate synthase	0	1000
r_0347	dihydroneopterin aldolase	0	1000
r_0348	dihydroneopterin monophosphate dephosphorylase	0	1000
r_0349	dihydroorotase	-1000	1000
r_0350	dihydropteroate synthase	0	1000
r_0351	dihydropteroate synthase	0	1000
r_0352	dihydroxy-acid dehydratase (2,3-dihydroxy-3-methylbutanoate)	0	1000
r_0353	dihydroxy-acid dehydratase (2,3-dihydroxy-3-methylpentanoate)	0	1000
r_0354	dihydroxyacetone kinase	0	1000
r_0355	dimethylallyltranstransferase	0	1000
r_0356	diphosphoglyceromutase	-1000	1000
r_0357	diphosphoinositol-1,3,4,6-tetrakisphosphate diphosphohydrolase	0	1000
r_0358	diphosphoinositol-1,3,4,6-tetrakisphosphate synthase	0	1000
r_0359	diphthine synthase	0	1000
r_0360	dolichol kinase	0	1000
r_0361	dolichyl-phosphate D-mannosyltransferase	0	1000
r_0362	dolichyl-phosphate-mannose--protein mannosyltransferase	0	1000
r_0363	dTMP kinase	0	1000
r_0364	dUTP diphosphatase	0	1000
r_0365	endopolygalacturonase	0	1000
r_0366	enolase	-1000	1000
r_0367	enoyl-CoA hydratase	-1000	1000
r_0368	ethanolamine kinase	0	1000
r_0369	ethyl acetate-hydrolyzing esterase	0	1000
r_0370	exo-1,3-beta-glucan glucohydrase	0	1000
r_0371	farnesyltransferase to proteins with CAAX motif at C-terminus, where X={ser,cys,Met,ala}	-1000	1000
r_0372	farnesyltransferase to proteins with CAAX motif at C-terminus, where X={ser,cys,Met,ala}	0	1000
r_0373	farnesyltranstransferase	0	1000
r_0374	fatty acid oxidation	0	1000
r_0375	fatty acid oxidation	0	1000
r_0376	fatty acid oxidation	0	1000
r_0377	fatty acid oxidation	0	1000
r_0378	fatty acid oxidation	0	1000
r_0379	fatty acid oxidation	0	1000
r_0380	fatty acid oxidation	0	1000
r_0381	fatty acid oxidation	0	1000
r_0382	fatty acid oxidation	0	1000
r_0383	fatty acid oxidation (octanoyl-CoA)	0	1000
r_0384	fatty acid oxidation (tetradecansoyl-CoA)	0	1000
r_0385	fatty acid synthase (n-C10:0)	0	1000
r_0386	fatty acid synthase (n-C12:0)	0	1000
r_0387	fatty acid synthase (n-C14:0)	0	1000
r_0388	fatty acid synthase (n-C14:1)	0	1000
r_0389	fatty acid synthase (n-C16:0)	0	1000
r_0390	fatty acid synthase (n-C16:1)	0	1000
r_0391	fatty acid synthase (n-C18:0)	0	1000
r_0392	fatty acid synthase (n-C18:1)	0	1000
r_0393	fatty acid synthase (n-C24:0), lumped reaction	0	1000
r_0394	fatty acid synthase (n-C26:0)	0	1000
r_0395	fatty acid synthase (n-C8:0), lumped reaction	0	1000
r_0396	fatty acyl-ACP synthase (n-C8:0ACP), lumped reaction	0	1000
r_0397	fatty acyl-CoA synthase (n-C10:0CoA)	0	1000
r_0398	fatty acyl-CoA synthase (n-C8:0CoA), lumped reaction	0	1000
r_0399	fatty-acid--CoA ligase (decanoate)	-1000	1000
r_0400	fatty-acid--CoA ligase (dodecanoate)	-1000	1000
r_0401	fatty-acid--CoA ligase (hexadecanoate)	0	1000
r_0402	fatty-acid--CoA ligase (hexadecanoate)	0	1000
r_0403	fatty-acid--CoA ligase (hexadecenoate)	-1000	1000
r_0404	fatty-acid--CoA ligase (hexadecenoate)	-1000	1000
r_0405	fatty-acid--CoA ligase (n-C24:0)	0	1000
r_0406	fatty-acid--CoA ligase (n-C26:0)	0	1000
r_0407	fatty-acid--CoA ligase (octadecanoate)	-1000	1000
r_0408	fatty-acid--CoA ligase (octadecenoate)	-1000	1000
r_0409	fatty-acid--CoA ligase (octadecynoate)	-1000	1000
r_0410	fatty-acid--CoA ligase (octanoate)	0	1000
r_0411	fatty-acid--CoA ligase (tetradecanoate)	-1000	1000
r_0412	fatty-acid--CoA ligase (tetradecanoate)	0	1000
r_0413	fatty-acid--CoA ligase (tetradecenoate)	-1000	1000
r_0414	fatty-acid--CoA ligase (tetradecenoate)	-1000	1000
r_0415	fatty-acyl-ACP hydrolase	-1000	1000
r_0416	fatty-acyl-ACP hydrolase	-1000	1000
r_0417	fatty-acyl-ACP hydrolase	-1000	1000
r_0418	fatty-acyl-ACP hydrolase	-1000	1000
r_0419	fatty-acyl-ACP hydrolase	-1000	1000
r_0420	fatty-acyl-ACP hydrolase	-1000	1000
r_0421	fatty-acyl-ACP hydrolase	-1000	1000
r_0422	fatty-acyl-ACP hydrolase	-1000	1000
r_0423	fatty-acyl-ACP synthase (n-C10:0ACP)	0	1000
r_0424	fatty-acyl-ACP synthase (n-C12:0ACP)	0	1000
r_0425	fatty-acyl-ACP synthase (n-C14:0ACP)	0	1000
r_0426	fatty-acyl-ACP synthase (n-C14:1ACP)	0	1000
r_0427	fatty-acyl-ACP synthase (n-C16:0ACP)	0	1000
r_0428	fatty-acyl-ACP synthase (n-C16:1ACP)	0	1000
r_0429	fatty-acyl-ACP synthase (n-C18:0ACP)	0	1000
r_0430	fatty-acyl-ACP synthase (n-C18:1ACP)	0	1000
r_0431	fatty-acyl-ACP synthase (n-C18:2ACP)	0	1000
r_0432	fatty-acyl-CoA synthase (n-C12:0CoA)	0	1000
r_0433	fatty-acyl-CoA synthase (n-C14:0CoA)	0	1000
r_0434	fatty-acyl-CoA synthase (n-C16:0CoA)	0	1000
r_0435	fatty-acyl-CoA synthase (n-C18:0CoA)	0	1000
r_0436	ferrochelatase	0	1000
r_0437	ferrocytochrome-c:hydrogen-peroxide oxidoreductase	0	1000
r_0438	ferrocytochrome-c:oxygen oxidoreductase	0	1000
r_0439	ferrocytochrome-c:oxygen oxidoreductase	0	1000
r_0440	FMN adenylyltransferase	0	1000
r_0441	FMN reductase	0	1000
r_0442	FMN reductase	0	1000
r_0443	formaldehyde dehydrogenase	-1000	1000
r_0444	formate dehydrogenase, cytosolic/mitochondrial	0	1000
r_0445	formate dehydrogenase	0	1000
r_0446	formate-tetrahydrofolate ligase	0	1000
r_0447	formate-tetrahydrofolate ligase	0	1000
r_0448	fructose-2,6-bisphosphate 2-phosphatase	0	1000
r_0449	fructose-bisphosphatase	0	1000
r_0450	fructose-bisphosphate aldolase	-1000	1000
r_0451	fumarase	-1000	1000
r_0452	fumarase, cytoplasmic	-1000	1000
r_0453	Fumarate dependent DHORD	0	1000
r_0454	fumarate reductase	-1000	1000
r_0455	fumarate reductase FMN	-1000	1000
r_0456	fumarate reductase FMN	-1000	1000
r_0457	g-glutamyltransferase	0	1000
r_0458	galactokinase	0	1000
r_0459	galactose-1-phosphate uridylyltransferase	0	1000
r_0460	gamma-glutamylcysteine synthetase	0	1000
r_0461	geranylgeranyltranstransferase	0	1000
r_0462	geranyltranstransferase	0	1000
r_0463	glucan 1,4-alpha-glucosidase	0	1000
r_0464	glucan 1,4-alpha-glucosidase, vacuole	0	1000
r_0465	glucosamine-6-phosphate deaminase	0	1000
r_0466	glucose 6-phosphate dehydrogenase	0	1000
r_0467	glucose-6-phosphate isomerase	-1000	1000
r_0468	glutamate 5-kinase	0	1000
r_0469	glutamate decarboxylase	0	1000
r_0470	glutamate dehydrogenase (NAD)	0	1000
r_0471	glutamate dehydrogenase (NADP)	0	1000
r_0472	glutamate synthase (NADH2)	0	1000
r_0473	glutamate-5-semialdehyde dehydrogenase	0	1000
r_0474	glutamate-5-semialdehyde dehydrogenase	0	1000
r_0475	glutaminase	0	1000
r_0476	glutamine synthetase	0	1000
r_0477	glutamine-fructose-6-phosphate transaminase	0	1000
r_0478	glutaminyl-tRNA synthetase	0	1000
r_0479	glutamyl-tRNA synthetase	0	1000
r_0480	glutamyl-tRNA synthetase	0	1000
r_0481	glutathione oxidoreductase	0	1000
r_0482	glutathione oxidoreductase	0	1000
r_0483	glutathione peridoxase	-1000	1000
r_0484	glutathione peroxidase, mitochondria	-1000	1000
r_0485	glutathione synthetase	0	1000
r_0486	glyceraldehyde-3-phosphate dehydrogenase	-1000	1000
r_0487	glycerol dehydrogenase (NADP-dependent)	0	0
r_0488	glycerol kinase	0	1000
r_0489	glycerol-3-phosphatase	0	1000
r_0490	glycerol-3-phosphate dehydrogenase (fad)	0	1000
r_0491	glycerol-3-phosphate dehydrogenase (NAD)	0	1000
r_0492	glycerol-3-phosphate dehydrogenase (NAD)	0	0
r_0493	glycerol-3-phosphate/dihydroxyacetone phosphate acyltransferase	0	1000
r_0494	glycerol-3-phosphate/dihydroxyacetone phosphate acyltransferase	0	1000
r_0495	glycerol-3-phosphate/dihydroxyacetone phosphate acyltransferase	0	1000
r_0496	glycerol-3-phosphate/dihydroxyacetone phosphate acyltransferase	0	1000
r_0497	glycerophosphodiester phosphodiesterase (glycerophosphocholine)	0	1000
r_0498	glycinamide ribonucleotide transformylase	0	1000
r_0499	glycinamide ribotide transformylase	0	1000
r_0500	glycine C-acetyltransferase	0	1000
r_0501	glycine cleavage system	0	1000
r_0502	glycine hydroxymethyltransferase	-1000	1000
r_0503	glycine hydroxymethyltransferase	0	1000
r_0504	glycine-cleavage complex (lipoamide)	0	1000
r_0505	glycine-cleavage complex (lipoamide)	0	1000
r_0506	glycine-cleavage complex (lipoylprotein)	0	1000
r_0507	glycine-cleavage complex (lipoylprotein)	0	1000
r_0508	glycine-cleavage complex (lipoylprotein)	0	1000
r_0509	glycine-cleavage system (lipoamide)	0	1000
r_0510	glycogen (starch) synthase	0	1000
r_0511	glycogen phosphorylase	0	1000
r_0512	glycyl-tRNA synthetase	0	1000
r_0513	glycylpeptide N-tetradecanoyltransferase	0	1000
r_0514	GMP synthase	0	1000
r_0515	gnnuc	0	1000
r_0516	GPI-anchor assembly, step 10, GPI-modification of newly synthesised protein	-1000	1000
r_0517	GPI-anchor assembly, step 11, deacylation reaction as part of glycosylation	-1000	1000
r_0518	GPI-anchor assembly, step 2	-1000	1000
r_0519	GPI-anchor assembly, step 5	-1000	1000
r_0520	GPI-anchor assembly, step 6	-1000	1000
r_0521	GPI-anchor assembly, step 7	-1000	1000
r_0522	GPI-anchor assembly, step 8	-1000	1000
r_0523	GPI-anchor assembly, step 9	-1000	1000
r_0524	GTP cyclohydrolase I	0	1000
r_0525	GTP cyclohydrolase II	0	1000
r_0526	guanine deaminase	0	1000
r_0527	guanine phosphoribosyltransferase	0	1000
r_0528	guanylate kinase	0	1000
r_0529	guanylate kinase (GMP:dATP)	-1000	1000
r_0530	Heme O monooxygenase	0	1000
r_0531	Heme O synthase	0	1000
r_0532	hexaprenyldihydroxybenzoate methyltransferase	0	1000
r_0533	hexokinase (D-fructose:ATP)	0	1000
r_0534	hexokinase (D-glucose:ATP)	0	1000
r_0535	hexokinase (D-mannose:ATP)	0	1000
r_0536	histidinol dehydrogenase	0	1000
r_0537	histidinol-phosphatase	0	1000
r_0538	histidinol-phosphate transaminase	0	1000
r_0539	Histidyl-tRNA synthetase	0	1000
r_0540	histidyl-tRNA synthetase	0	1000
r_0541	hnRNP arginine N-methyltransferase	0	1000
r_0542	homoacontinate hydratase	-1000	1000
r_0543	homocitrate synthase	0	1000
r_0544	homocysteine S-methyltransferase	0	1000
r_0545	homoisocitrate dehydrogenase	-1000	1000
r_0546	homoserine dehydrogenase (NADH)	0	1000
r_0547	homoserine dehydrogenase (NADP)	0	1000
r_0548	homoserine kinase	0	1000
r_0549	homoserine O-trans-acetylase	0	1000
r_0550	hydrogen peroxide reductase (thioredoxin)	0	1000
r_0551	hydrogen peroxide reductase (thioredoxin)	0	1000
r_0552	hydrogen peroxide reductase (thioredoxin)	0	1000
r_0553	hydroxyacylglutathione hydrolase	0	1000
r_0554	hydroxyacylglutathione hydrolase	0	1000
r_0555	hydroxybenzoate octaprenyltransferase	0	1000
r_0556	hydroxyethylthiazole kinase	0	1000
r_0557	hydroxymethylbilane synthase	0	1000
r_0558	hydroxymethylglutaryl CoA reductase	-1000	0
r_0559	hydroxymethylglutaryl CoA synthase	0	1000
r_0560	hydroxymethylglutaryl CoA synthase	0	1000
r_0561	hydroxymethylpyrimidine kinase (ATP)	0	1000
r_0562	hypoxanthine phosphoribosyltransferase (Hypoxanthine)	0	1000
r_0563	Imidazole-glycerol-3-phosphate synthase	0	1000
r_0564	imidazoleglycerol-phosphate dehydratase	0	1000
r_0565	IMP dehydrogenase	0	1000
r_0566	indole-3-glycerol-phosphate synthase	0	1000
r_0567	indole-3-pyruvate decarboxylase	0	1000
r_0568	inorganic diphosphatase	0	1000
r_0569	inorganic diphosphatase	0	1000
r_0570	inosine monophosphate cyclohydrolase	-1000	1000
r_0571	inositol-1,3,4,5,6-pentakisphosphate 2-kinase	0	1000
r_0572	inositol-1,3,4,5-triphosphate 6-kinase, nucleus	0	1000
r_0573	inositol-1,4,5,6- tetrakisphosphate 3-kinase, nucleus	0	1000
r_0574	inositol-1,4,5-triphosphate 6-kinase, nucleus	0	1000
r_0575	inositol-1,4,5-trisphosphate 3-kinase, nucleus	0	1000
r_0576	inositolphosphotransferase	0	1000
r_0577	inositolphosphotransferase	0	1000
r_0578	inositolphosphotransferase	0	1000
r_0579	inositolphosphotransferase	0	1000
r_0580	inositolphosphotransferase	0	1000
r_0581	inositolphosphotransferase	0	1000
r_0582	inositolphosphotransferase	0	1000
r_0583	inositolphosphotransferase	0	1000
r_0584	inositolphosphotransferase	0	1000
r_0585	inositolphosphotransferase	0	1000
r_0586	IPC synthase	0	1000
r_0587	IPC synthase	0	1000
r_0588	IPC synthase	0	1000
r_0589	IPC synthase	0	1000
r_0590	IPC synthase	0	1000
r_0591	IPC synthase	0	1000
r_0592	IPC synthase	0	1000
r_0593	IPC synthase	0	1000
r_0594	IPC synthase	0	1000
r_0595	IPC synthase	0	1000
r_0596	IPS phospholipase C	0	1000
r_0597	IPS phospholipase C	0	1000
r_0598	IPS phospholipase C	0	1000
r_0599	IPS phospholipase C	0	1000
r_0600	IPS phospholipase C	0	1000
r_0601	IPS phospholipase C	0	1000
r_0602	IPS phospholipase C	0	1000
r_0603	IPS phospholipase C	0	1000
r_0604	IPS phospholipase C	0	1000
r_0605	IPS phospholipase C	0	1000
r_0606	IPS phospholipase C	0	1000
r_0607	IPS phospholipase C	0	1000
r_0608	IPS phospholipase C	0	1000
r_0609	IPS phospholipase C	0	1000
r_0610	IPS phospholipase C	0	1000
r_0611	IPS phospholipase C	0	1000
r_0612	IPS phospholipase C	0	1000
r_0613	IPS phospholipase C	0	1000
r_0614	IPS phospholipase C	0	1000
r_0615	IPS phospholipase C	0	1000
r_0616	IPS phospholipase C	0	1000
r_0617	IPS phospholipase C	0	1000
r_0618	IPS phospholipase C	0	1000
r_0619	IPS phospholipase C	0	1000
r_0620	IPS phospholipase C	0	1000
r_0621	IPS phospholipase C	0	1000
r_0622	IPS phospholipase C	0	1000
r_0623	IPS phospholipase C	0	1000
r_0624	IPS phospholipase C	0	1000
r_0625	IPS phospholipase C	0	1000
r_0626	IPS phospholipase C	0	1000
r_0627	IPS phospholipase C	0	1000
r_0628	IPS phospholipase C	0	1000
r_0629	IPS phospholipase C	0	1000
r_0630	IPS phospholipase C	0	1000
r_0631	IPS phospholipase C	0	1000
r_0632	IPS phospholipase C	0	1000
r_0633	IPS phospholipase C	0	1000
r_0634	IPS phospholipase C	0	1000
r_0635	IPS phospholipase C	0	1000
r_0636	IPS phospholipase C	0	1000
r_0637	IPS phospholipase C	0	1000
r_0638	IPS phospholipase C	0	1000
r_0639	IPS phospholipase C	0	1000
r_0640	IPS phospholipase C	0	1000
r_0641	IPS phospholipase C	0	1000
r_0642	IPS phospholipase C	0	1000
r_0643	IPS phospholipase C	0	1000
r_0644	IPS phospholipase C	0	1000
r_0645	IPS phospholipase C	0	1000
r_0646	IPS phospholipase C	0	1000
r_0647	IPS phospholipase C	0	1000
r_0648	IPS phospholipase C	0	1000
r_0649	IPS phospholipase C	0	1000
r_0650	IPS phospholipase C	0	1000
r_0651	IPS phospholipase C	0	1000
r_0652	IPS phospholipase C	0	1000
r_0653	IPS phospholipase C	0	1000
r_0654	IPS phospholipase C	0	1000
r_0655	IPS phospholipase C	0	1000
r_0656	isoamyl acetate-hydrolyzing esterase	0	1000
r_0657	isobutyl acetate-hydrolyzing esterase	0	1000
r_0658	isocitrate dehydrogenase (NAD+)	0	1000
r_0659	isocitrate dehydrogenase (NADP)	0	0
r_0660	isocitrate dehydrogenase (NADP+)	0	0
r_0661	isocitrate dehydrogenase (NADP+), peroxisomal	0	1000
r_0662	isocitrate lyase	0	1000
r_0663	isoleucine transaminase	-1000	1000
r_0664	isoleucine transaminase	-1000	1000
r_0665	isoleucyl-tRNA synthetase	0	1000
r_0666	isoleucyl-tRNA synthetase	0	1000
r_0667	isopentenyl-diphosphate D-isomerase	-1000	1000
r_0668	itaconate-CoA ligase (ADP-forming)	-1000	1000
r_0669	ketol-acid reductoisomerase (2-aceto-2-hydroxybutanoate)	0	1000
r_0670	kynureninase	0	1000
r_0671	kynurenine 3-monooxygenase	0	1000
r_0672	L-1-pyrroline-3-hydroxy-5-carboxylate dehydrogenase	0	1000
r_0673	L-4-hydroxyglutamate semialdehyde dehydrogenase	0	1000
r_0674	L-alanine transaminase	-1000	1000
r_0675	L-allo-threonine aldolase	0	1000
r_0676	L-allo-threonine dehydrogenase	-1000	1000
r_0677	L-aminoadipate-semialdehyde dehydrogenase (NADH)	0	1000
r_0678	L-aminoadipate-semialdehyde dehydrogenase (NADPH)	0	1000
r_0679	L-asparaginase	0	1000
r_0680	L-asparaginase	0	1000
r_0681	L-erythro-4-hydroxyglutamate:2-oxoglutarate aminotransferase	0	1000
r_0682	L-erythro-4-hydroxyglutamate:2-oxoglutarate aminotransferase	0	1000
r_0683	L-erythro-4-hydroxyglutamate:2-oxoglutarate aminotransferase	0	1000
r_0684	L-hydroxyproline dehydrogenase (NAD)	0	1000
r_0685	L-hydroxyproline dehydrogenase (NADP)	0	1000
r_0686	L-hydroxyproline reductase (NAD)	0	1000
r_0687	L-hydroxyproline reductase (NADP)	0	1000
r_0688	L-lactaldehyde:NADP+ 1-oxidoreductase	0	1000
r_0689	L-serine deaminase	0	1000
r_0690	L-serine dehydrogenase	-1000	1000
r_0691	L-sorbitol dehydrogenase (L-sorbose-producing)	0	1000
r_0692	L-threonine deaminase	0	1000
r_0693	L-threonine deaminase	0	1000
r_0694	L-tryptophan:oxygen 2,3-oxidoreductase (decyclizing)	0	1000
r_0695	L-tyrosine N-formyltransferase	0	1000
r_0696	lactaldehyde dehydrogenase	0	1000
r_0697	lactoylglutathione lyase	0	1000
r_0698	lanosterol synthase	0	1000
r_0699	leucine transaminase	-1000	1000
r_0700	leucine transaminase	-1000	1000
r_0701	leucyl-tRNA synthetase	0	1000
r_0702	leucyl-tRNA synthetase	0	1000
r_0703	leukotriene A4 hydrolase	-1000	1000
r_0704	leukotriene A4 hydrolase	-1000	1000
r_0705	leukotriene A4 hydrolase	-1000	1000
r_0706	leukotriene A4 hydrolase	-1000	1000
r_0707	leukotriene A4 hydrolase	-1000	1000
r_0708	leukotriene A4 hydrolase	-1000	1000
r_0709	lipid phosphate phosphatase	0	1000
r_0710	lysophosphatidylcholine acyltransferase	-1000	1000
r_0711	lysyl-tRNA synthetase	0	1000
r_0712	lysyl-tRNA synthetase	0	1000
r_0713	malate dehydrogenase	0	1000
r_0714	malate dehydrogenase, cytoplasmic	0	1000
r_0715	malate dehydrogenase, peroxisomal	0	1000
r_0716	malate synthase	0	1000
r_0717	malate synthase	0	1000
r_0718	malic enzyme (NAD)	0	1000
r_0719	malic enzyme (NADP)	0	1000
r_0720	malonyl-CoA-ACP transacylase	-1000	1000
r_0721	malonyl-CoA-ACP transacylase	0	1000
r_0722	mannose-1-phosphate guanylyltransferase	0	1000
r_0723	mannose-6-phosphate isomerase	-1000	1000
r_0724	methenyltetrahydrifikate cyclohydrolase	-1000	1000
r_0725	methenyltetrahydrofolate cyclohydrolase	-1000	1000
r_0726	methionine adenosyltransferase	0	1000
r_0727	methionine synthase	0	1000
r_0728	methionyl-tRNA formyltransferase	0	1000
r_0729	methionyl-tRNA synthetase	0	1000
r_0730	methionyl-tRNA synthetase	0	1000
r_0731	methylenetetrahydrofolate dehydrogenase (NAD)	0	1000
r_0732	methylenetetrahydrofolate dehydrogenase (NADP)	-1000	1000
r_0733	methylenetetrahydrofolate dehydrogenase (NADP)	0	1000
r_0734	methylisocitrate lyase	0	1000
r_0735	mevalonate kinase (atp)	0	1000
r_0736	mevalonate kinase (ctp)	0	1000
r_0737	mevalonate kinase (gtp)	0	1000
r_0738	mevalonate kinase (UTP)	0	1000
r_0739	mevalonate pyrophoshate decarboxylase	0	1000
r_0740	microsomal beta-keto-reductase	-1000	1000
r_0741	microsomal beta-keto-reductase	-1000	1000
r_0742	microsomal beta-keto-reductase	-1000	1000
r_0743	microsomal beta-keto-reductase	0	1000
r_0744	microsomal beta-keto-reductase	0	1000
r_0745	microsomal beta-keto-reductase	0	1000
r_0746	microsomal beta-keto-reductase	0	1000
r_0747	MIPC synthase	0	1000
r_0748	MIPC synthase	0	1000
r_0749	MIPC synthase	0	1000
r_0750	MIPC synthase	0	1000
r_0751	MIPC synthase	0	1000
r_0752	MIPC synthase	0	1000
r_0753	MIPC synthase	0	1000
r_0754	MIPC synthase	0	1000
r_0755	MIPC synthase	0	1000
r_0756	MIPC synthase	0	1000
r_0757	myo-inositol 1-phosphatase	0	1000
r_0758	myo-inositol-1-phosphate synthase	0	1000
r_0759	N-acetyl-g-glutamyl-phosphate reductase	0	1000
r_0760	N-acetylglucosamine-6-phosphate synthase	-1000	1000
r_0761	N-acteylglutamate synthase	0	1000
r_0762	N-formyl-L-kynurenine amidohydrolase	0	1000
r_0763	N-formyltyrosine oxidase	0	1000
r_0764	NAD diphosphatase	0	1000
r_0765	NAD kinase	0	0
r_0766	NAD kinase	0	0
r_0767	NAD nucleosidase nuclear	-1000	1000
r_0768	NAD synthase (nh3)	0	1000
r_0769	NAD synthase (nh3)	0	1000
r_0770	NADH dehydrogenase, cytosolic/mitochondrial	0	1000
r_0771	NADH kinase	0	0
r_0772	NADH kinase mitochondrial	0	0
r_0773	NADH:ubiquinone oxidoreductase	0	1000
r_0774	NAPRtase	0	1000
r_0775	NAPRtase	0	1000
r_0776	NatC acetylation	-1000	1000
r_0777	NatC acetylation	-1000	1000
r_0778	NatC acetylation	-1000	1000
r_0779	NatC acetylation	-1000	1000
r_0780	NatC acetylation	-1000	1000
r_0781	nicotinamidase	0	1000
r_0782	nicotinamide N-methyltransferase	0	1000
r_0783	nicotinamide-nucleotide adenylyltransferase	0	1000
r_0784	nicotinamide-nucleotide adenylyltransferase	0	1000
r_0785	nicotinate-nucleotide adenylyltransferase	0	1000
r_0786	nicotinate-nucleotide diphosphorylase (carboxylating)	0	1000
r_0787	nicotinate-nucleotide diphosphorylase (carboxylating)	0	1000
r_0788	nucleoside diphosphatase	0	1000
r_0789	nucleoside diphosphatase	0	1000
r_0790	nucleoside diphosphatase	0	1000
r_0791	nucleoside diphosphatase	0	1000
r_0792	nucleoside diphosphatase	0	1000
r_0793	nucleoside diphosphatase	0	1000
r_0794	nucleoside diphosphatase	0	0
r_0795	nucleoside diphosphate kinase	0	1000
r_0796	nucleoside diphosphate kinase	0	1000
r_0797	nucleoside diphosphate kinase	0	1000
r_0798	nucleoside diphosphate kinase	0	1000
r_0799	nucleoside diphosphate kinase	0	1000
r_0800	nucleoside diphosphate kinase	0	1000
r_0801	nucleoside diphosphate kinase	0	1000
r_0802	nucleoside diphosphate kinase	-1000	1000
r_0803	nucleoside diphosphate kinase	-1000	1000
r_0804	nucleoside triphosphatase	0	1000
r_0805	nucleoside triphosphatase	0	1000
r_0806	nucleoside triphosphatase	0	1000
r_0807	nucleoside triphosphatase	0	1000
r_0808	nucleoside triphosphatase	0	0
r_0809	nucleoside triphosphatase	0	1000
r_0810	nucleoside-diphosphatase (GDP), Golgi	0	1000
r_0811	nucleoside-diphosphate kinase (ATP:UDP)	0	1000
r_0812	O-acetylhomoserine (thiol)-lyase	0	1000
r_0813	O-acetylhomoserine (thiol)-lyase	0	1000
r_0814	O-glycosylation of proteins by PMT1:PMT2	-1000	1000
r_0815	O-succinylhomoserine lyase (L-cysteine)	0	1000
r_0816	ornithine carbamoyltransferase	0	1000
r_0817	ornithine decarboxylase	0	1000
r_0818	ornithine transacetylase	0	1000
r_0819	ornithine transaminase	0	1000
r_0820	orotate phosphoribosyltransferase	-1000	1000
r_0821	orotidine-5-phosphate decarboxylase	0	1000
r_0822	OSH1 cytoplasm to plasma membrane	-1000	1000
r_0823	OSH1 endoplasmic reticulum to cytoplasm	-1000	1000
r_0824	OSH2 cytoplasm to plasma membrane	-1000	1000
r_0825	OSH2 endoplasmic reticulum to cytoplasm	-1000	1000
r_0826	OSH3 cytoplasm to plasma membrane	-1000	1000
r_0827	OSH3 endoplasmic reticulum to cytoplasm	-1000	1000
r_0828	OSH4 endoplasmic reticulum to cytoplasm	-1000	1000
r_0829	OSH5 cytoplasm to plasma membrane	-1000	1000
r_0830	OSH5 endoplasmic reticulum to cytoplasm	-1000	1000
r_0831	oxoglutarate dehydrogenase (dihydrolipoamide S-succinyltransferase)	0	1000
r_0832	oxoglutarate dehydrogenase (lipoamide)	-1000	1000
r_0833	palmitoyl transferase	-1000	1000
r_0834	palmitoyl transferase for SNarE YAL014C	-1000	1000
r_0835	palmitoyl transferase for SNarE YAL030W	-1000	1000
r_0836	palmitoyl transferase for SNarE YDR468C	-1000	1000
r_0837	palmitoyl-CoA desaturase (n-C16:0CoA -> n-C16:1CoA)	0	1000
r_0838	palmitoylation of chs3p	-1000	1000
r_0839	palmitoylation of Ras(CaaX) proteins	-1000	1000
r_0840	palmitoylation of YEL013W	-1000	1000
r_0841	pantetheine-phosphate adenylyltransferase	0	1000
r_0842	pantothenate kinase	0	1000
r_0843	pantothenate synthase	0	1000
r_0844	peroxisomal acyl-CoA thioesterase	0	1000
r_0845	peroxisomal acyl-CoA thioesterase	0	1000
r_0846	peroxisomal acyl-CoA thioesterase	0	1000
r_0847	peroxisomal acyl-CoA thioesterase	0	1000
r_0848	peroxisomal acyl-CoA thioesterase	0	1000
r_0849	peroxisomal acyl-CoA thioesterase	0	1000
r_0850	peroxisomal acyl-CoA thioesterase	0	1000
r_0851	phenylalanine transaminase	-1000	1000
r_0852	phenylalanyl-tRNA synthetase	0	1000
r_0853	phenylalanyl-tRNA synthetase	0	1000
r_0854	phenylpyruvate decarboxylase	0	1000
r_0855	phopshoribosylaminoimidazole synthetase	0	1000
r_0856	phosphatidyl glycerol phospholipase C	-1000	1000
r_0857	phosphatidyl glycerol phospholipase C	-1000	1000
r_0858	phosphatidylethanolamine methyltransferase	0	1000
r_0859	phosphatidylethanolamine methyltransferase	0	1000
r_0860	phosphatidylglycerolphosphate synthase	-1000	1000
r_0861	phosphatidylinositol 3,5-bisphosphate phosphatase	-1000	1000
r_0862	phosphatidylinositol 3-phosphate phosphatase	-1000	1000
r_0863	phosphatidylinositol 4,5-bisphosphate 5-phosphatase	-1000	1000
r_0864	phosphatidylinositol 4,5-bisphosphate 5-phosphatase	0	1000
r_0865	phosphatidylinositol 4,5-bisphosphate 5-phosphatase	-1000	1000
r_0866	phosphatidylinositol 4-kinase	0	1000
r_0867	phosphatidylinositol 4-kinase	0	1000
r_0868	phosphatidylinositol phosphate phosphatase	-1000	1000
r_0869	phosphatidylinositol phosphate phosphatase	-1000	1000
r_0870	phosphatidylinositol phosphate phosphatase	-1000	1000
r_0871	phosphatidylinositol phosphate phosphatase	-1000	1000
r_0872	phosphatidylinositol phosphate phosphatase	-1000	1000
r_0873	phosphatidylinositol phosphate phosphatase	-1000	1000
r_0874	phosphatidylinositol synthase	0	1000
r_0875	phosphatidylinositol synthase	0	1000
r_0876	phosphatidylinositol-4-phosphate 5-kinase	0	1000
r_0877	phosphatidylserine decarboxylase	0	1000
r_0878	phosphatidylserine decarboxylase	0	1000
r_0879	phosphatidylserine decarboxylase	0	1000
r_0880	phosphatidylserine synthase	-1000	1000
r_0881	phosphatidylserine synthase	-1000	1000
r_0882	phosphoacetylglucosamine mutase	-1000	1000
r_0883	phosphoadenylyl-sulfate reductase (thioredoxin)	0	1000
r_0884	phosphoenolpyruvate carboxykinase	0	1000
r_0885	phosphoethanolamine cytidyltransferase	0	1000
r_0886	phosphofructokinase	0	1000
r_0887	phosphofructokinase (s7p)	0	1000
r_0888	phosphoglucomutase	-1000	1000
r_0889	phosphogluconate dehydrogenase	0	1000
r_0890	phosphoglucosamine mutase	-1000	1000
r_0891	phosphoglycerate dehydrogenase	0	1000
r_0892	phosphoglycerate kinase	-1000	1000
r_0893	phosphoglycerate mutase	-1000	1000
r_0894	phospholipase B	-1000	1000
r_0895	phospholipase B	-1000	1000
r_0896	phospholipase B	-1000	1000
r_0897	phospholipase B	-1000	1000
r_0898	phospholipase C	0	1000
r_0899	phospholipase D	0	1000
r_0900	phospholipid methyltransferase	0	1000
r_0901	phospholipid methyltransferase	0	1000
r_0902	phosphomannomutase	-1000	1000
r_0903	phosphomethylpyrimidine kinase	0	1000
r_0904	phosphomevalonate kinase	0	1000
r_0905	phosphopantothenate-cysteine ligase	0	1000
r_0906	phosphopantothenoylcysteine decarboxylase	0	1000
r_0907	phosphopentomutase	-1000	1000
r_0908	phosphoribosyl amino imidazolesuccinocarbozamide synthetase	0	1000
r_0909	phosphoribosyl-AMP cyclohydrolase	0	1000
r_0910	phosphoribosyl-ATP pyrophosphatase	0	1000
r_0911	phosphoribosylaminoimidazole-carboxylase	-1000	1000
r_0912	phosphoribosylaminoimidazolecarboxamide formyltransferase	-1000	1000
r_0913	phosphoribosylanthranilate isomerase	0	1000
r_0914	phosphoribosylglycinamidine synthetase	0	1000
r_0915	phosphoribosylpyrophosphate amidotransferase	0	1000
r_0916	phosphoribosylpyrophosphate synthetase	0	1000
r_0917	phosphoserine phosphatase (L-serine)	0	1000
r_0918	phosphoserine transaminase	0	1000
r_0919	phytoceramidase	0	1000
r_0920	phytoceramidase	0	1000
r_0921	Phytosphingosine phosphate lyase	0	1000
r_0922	phytosphingosine synthesis	0	1000
r_0923	PI3P formation by Vps34	0	1000
r_0924	PI4,5P2 binding by YIL105C	-1000	1000
r_0925	PI4,5P2 binding by YNL047C	-1000	1000
r_0926	PI4,5P2:YIL105C binding to TORC2 at plasma membrane	-1000	1000
r_0927	PI4,5P2:YNL047C binding to TORC2 at plasma membrane	-1000	1000
r_0928	Pib1-Ptdins(3)P binding	-1000	1000
r_0929	polyamine oxidase	0	1000
r_0930	polyphosphatidylinositol phosphatase	-1000	1000
r_0931	polyphosphatidylinositol phosphatase	-1000	1000
r_0932	polyphosphatidylinositol phosphatase	-1000	1000
r_0933	polyphosphatidylinositol phosphatase	0	1000
r_0934	polyphosphatidylinositol phosphatase	-1000	1000
r_0935	porphobilinogen synthase	0	1000
r_0936	poylamine oxidase	0	1000
r_0937	poylamine oxidase	0	1000
r_0938	prephenate dehydratase	0	1000
r_0939	prephenate dehydrogenase (NADP)	0	1000
r_0940	proline oxidase (NAD)	0	1000
r_0941	prolyl-tRNA synthetase	0	1000
r_0942	protoporphyrinogen oxidase	0	1000
r_0943	purine-nucleoside phosphorylase	0	1000
r_0944	purine-nucleoside phosphorylase (adenosine)	-1000	1000
r_0945	purine-nucleoside phosphorylase (adenosine)	-1000	1000
r_0946	purine-nucleoside phosphorylase (deoxyadenosine)	-1000	1000
r_0947	purine-nucleoside phosphorylase (deoxyguanosine)	-1000	1000
r_0948	purine-nucleoside phosphorylase (deoxyinosine)	-1000	1000
r_0949	purine-nucleoside phosphorylase (Guanosine)	-1000	1000
r_0950	purine-nucleoside phosphorylase (Guanosine)	-1000	1000
r_0951	purine-nucleoside phosphorylase (inosine)	-1000	1000
r_0952	purine-nucleoside phosphorylase (Xanthosine)	-1000	1000
r_0953	pyridoxal oxidase	0	1000
r_0954	pyridoxamine 5-phosphate oxidase	0	1000
r_0955	pyridoxine 5-phosphate oxidase	-1000	1000
r_0956	pyridoxine oxidase	0	1000
r_0957	pyrroline-5-carboxylate reductase	0	1000
r_0958	pyruvate carboxylase	0	1000
r_0959	pyruvate decarboxylase	0	1000
r_0960	pyruvate decarboxylase (acetoin-forming)	0	1000
r_0961	pyruvate dehydrogenase	0	1000
r_0962	pyruvate kinase	0	1000
r_0963	quinone oxidoreductase	0	1000
r_0964	reduced glutathione via ABC system	0	1000
r_0965	riboflavin kinase	0	1000
r_0966	riboflavin kinase	0	1000
r_0967	riboflavin synthase	0	1000
r_0968	riboflavin synthase	0	1000
r_0969	ribokinase	0	1000
r_0970	ribonucleoside-triphosphate reductase (ATP)	0	1000
r_0971	ribonucleoside-triphosphate reductase (CTP)	0	1000
r_0972	ribonucleoside-triphosphate reductase (GTP)	0	1000
r_0973	ribonucleoside-triphosphate reductase (UTP)	0	1000
r_0974	ribonucleotide reductase	0	1000
r_0975	ribonucleotide reductase	0	1000
r_0976	ribonucleotide reductase	0	1000
r_0977	ribonucleotide reductase	0	1000
r_0978	ribonucleotide reductase	0	1000
r_0979	ribonucleotide reductase	0	1000
r_0980	ribonucleotide reductase	0	1000
r_0981	ribonucleotide reductase	0	1000
r_0982	ribose-5-phosphate isomerase	-1000	1000
r_0983	ribosylnicotinamide kinase	0	1000
r_0984	ribulose 5-phosphate 3-epimerase	-1000	1000
r_0985	S-adenosyl-L-methionine:3-hexaprenyl-4,5-dihydroxylate O-methyltransferase	0	1000
r_0986	S-adenosyl-methionine delta-24-sterol-c-methyltransferase	0	1000
r_0987	S-formylglutathione hydralase	-1000	1000
r_0988	saccharopine dehydrogenase (NAD, L-lysine forming)	0	1000
r_0989	saccharopine dehydrogenase (NADP, L-glutamate forming)	-1000	1000
r_0990	sedoheptulose 1,7-bisphosphate D-glyceraldehyde-3-phosphate-lyase	-1000	1000
r_0991	serine esterase	0	1000
r_0992	serine O-acetyltransferase	0	1000
r_0993	serine palmitotransferase	0	1000
r_0994	serine-pyruvate transaminase	0	1000
r_0995	seryl-tRNA synthetase	0	1000
r_0996	shikimate dehydrogenase	0	1000
r_0997	shikimate kinase	0	1000
r_0998	sirohydrochlorin dehydrogenase	0	1000
r_0999	sirohydrochlorin ferrochetalase	0	1000
r_1000	soluble fumarate reductase	0	1000
r_1001	spermidine synthase	0	1000
r_1002	spermine synthase	0	1000
r_1003	sphinganine phosphate lyase	0	1000
r_1004	sphingoid base-phosphate phosphatase (phytosphingosine 1-phosphate)	0	1000
r_1005	sphingoid base-phosphate phosphatase (sphinganine 1-phosphatase)	0	1000
r_1006	sphingolipid long chain base kinase (phytosphingosine)	0	1000
r_1007	sphingolipid long chain base kinase (sphinganine)	0	1000
r_1008	spontaneous cis-aconitate(3-) to trans-aconitate	-1000	1000
r_1009	spontaneous cis-aconitate(3-) to trans-aconitate	-1000	1000
r_1010	squalene epoxidase (NAD)	0	1000
r_1011	squalene epoxidase (NADP)	0	1000
r_1012	squalene synthase	0	1000
r_1013	stearoyl-CoA desaturase (n-C18:0CoA -> n-C18:1CoA)	0	1000
r_1014	steryl ester hydrolase	-1000	1000
r_1015	steryl ester hydrolase	-1000	1000
r_1016	steryl ester hydrolase	-1000	1000
r_1017	steryl ester hydrolase	0	1000
r_1018	steryl ester hydrolase	0	1000
r_1019	steryl ester hydrolase	0	1000
r_1020	succinate dehydrogenase (FADH2, ubiquinone-6)	-1000	1000
r_1021	succinate dehydrogenase (ubiquinone-6)	-1000	1000
r_1022	succinate-CoA ligase (ADP-forming)	0	1000
r_1023	succinate-semialdehyde dehydrogenase (NADP)	0	1000
r_1024	sucrose hydrolyzing enxyme	0	1000
r_1025	sulfate adenylyltransferase	0	1000
r_1026	sulfate adenylyltransferase (ADP)	0	1000
r_1027	sulfite reductase (NADPH2)	-1000	1000
r_1028	taurcholate via ABC system	0	1000
r_1029	taurine dioxygenase	0	1000
r_1030	tetrahydrofolate aminomethyltransferase	0	1000
r_1031	tetrahydrofolate:L-glutamate gamma-ligase (ADP-forming)	-1000	1000
r_1032	thiamin diphosphatase	0	1000
r_1033	thiamin phosphatase	0	1000
r_1034	thiamine diphosphokinase	0	1000
r_1035	thiamine-diphosphate kinase	0	1000
r_1036	thiamine-phosphate diphosphorylase	0	1000
r_1037	thioredoxin	0	1000
r_1038	thioredoxin reductase (NADPH)	0	1000
r_1039	thioredoxin reductase (NADPH)	0	1000
r_1040	threonine aldolase	0	1000
r_1041	threonine synthase	0	1000
r_1042	threonyl-tRNA synthetase	0	1000
r_1043	threonyl-tRNA synthetase	0	1000
r_1044	thymidine phosphorylase	-1000	1000
r_1045	thymidylate synthase	0	1000
r_1046	trans-aconitate 3-methyltransferase	0	1000
r_1047	trans-pentaprenyltranstransferase	0	1000
r_1048	transaldolase	-1000	1000
r_1049	transketolase 1	-1000	1000
r_1050	transketolase 2	-1000	1000
r_1051	trehalose-phosphatase	0	1000
r_1052	triacylglycerol lipase	-1000	0
r_1053	triacylglycerol lipase	-1000	0
r_1054	triose-phosphate isomerase	-1000	1000
r_1055	tryptophan synthase (indoleglycerol phosphate)	0	1000
r_1056	tryptophan transaminase	-1000	1000
r_1057	tryptophanyl-tRNA synthetase	0	1000
r_1058	tryptophanyl-tRNA synthetase	0	1000
r_1059	type II phosphatidylinositol 4-kinase	0	1000
r_1060	type II phosphatidylinositol 4-kinase	-1000	1000
r_1061	type II phosphatidylinositol 4-kinase	-1000	1000
r_1062	type II phosphatidylinositol 4-kinase	-1000	1000
r_1063	tyrosine transaminase	0	1000
r_1064	tyrosine transaminase	0	1000
r_1065	tyrosine transaminase	0	1000
r_1066	tyrosyl-tRNA synthetase	0	1000
r_1067	tyrosyl-tRNA synthetase	0	1000
r_1068	UDP-glucose:ergosterol glucosyltransferase	0	1000
r_1069	UDP-N-acetylglucosamine diphosphorylase	-1000	1000
r_1070	UDPglucose 4-epimerase	-1000	1000
r_1071	UDPglucose--hexose-1-phosphate uridylyltransferase	-1000	1000
r_1072	UMP kinase	0	1000
r_1073	UMP kinase	-1000	1000
r_1074	uracil phosphoribosyltransferase	0	1000
r_1075	urea carboxylase	0	1000
r_1076	ureidoglycolate hydrolase	-1000	1000
r_1077	uridine kinase (ATP:uridine)	0	1000
r_1078	uridine kinase (GTP:uridine)	0	1000
r_1079	uridylate kinase (dUMP)	0	1000
r_1080	uridylate kinase (dUMP)	0	1000
r_1081	uroporphyrinogen decarboxylase (uroporphyrinogen III)	0	1000
r_1082	uroporphyrinogen methyltransferase	0	1000
r_1083	uroporphyrinogen-III synthase	0	1000
r_1084	UTP-glucose-1-phosphate uridylyltransferase	-1000	1000
r_1085	V-ATPase, Golgi	0	1000
r_1086	V-ATPase, vacuole	0	1000
r_1087	valine transaminase	0	1000
r_1088	valine transaminase, mitochondiral	-1000	1000
r_1089	valyl-tRNA synthetase	0	1000
r_1090	valyl-tRNA synthetase	0	1000
r_1091	xanthine phosphoribosyltransferase	0	1000
r_1092	xylitol dehydrogenase (D-xyulose-forming)	0	1000
r_1093	xylose reductase	0	1000
r_1094	xylulokinase	0	1000
r_1095	yUMP synthetase	-1000	1000
r_1096	(R)-mevalonate transport	-1000	1000
r_1097	(R,R)-butanediol transport	-1000	1000
r_1098	2-methylbutyl transport	0	1000
r_1099	2-oxoadipate and 2-oxoglutarate transport	-1000	1000
r_1100	3-hexaprenyl-4,5-dihydroxybenzoate transport	-1000	1000
r_1101	4-aminobutyrate transport	0	1000
r_1102	5-aminolevulinate transport	0	1000
r_1103	5-formyltetrahydrofolic acid transport	-1000	1000
r_1104	8-Amino-7-oxononanoate transport	-1000	1000
r_1105	acetate transport	-1000	1000
r_1106	acetate transport	-1000	1000
r_1107	acetic ester transport	0	1000
r_1108	adenine transport	0	1000
r_1109	adenosine transport	0	1000
r_1110	ADP/ATP transporter	-1000	1000
r_1111	ADP/ATP transporter	0	1000
r_1112	AKG transporter, mitochonrial	0	1000
r_1113	allantoate uniport	0	1000
r_1114	allantoin uniport	0	1000
r_1115	ammonia transport	-1000	1000
r_1116	AMP/ATP transporter	0	1000
r_1117	aspartate transport	-1000	1000
r_1118	aspartate-glutamate transporter	0	1000
r_1119	biotin uptake	0	1000
r_1120	carnithine-acetylcarnithine carrier	0	1000
r_1121	ceramide-2 (sphinganine:n-C24:0OH) transport	-1000	1000
r_1122	ceramide-2 (sphinganine:n-C26:0OH) transport	-1000	1000
r_1123	ceramide-3 (Phytosphingosine:n-C24:0OH) transport	-1000	1000
r_1124	ceramide-3 (Phytosphingosine:n-C26:0OH) transport	-1000	1000
r_1125	choline transport	0	1000
r_1126	citrate transport	-1000	1000
r_1127	citrate transport	-1000	1000
r_1128	citrate transport	-1000	1000
r_1129	coenzyme A transport	0	1000
r_1130	CTP transport	0	1000
r_1131	CTP/CMP antiport	0	1000
r_1132	cytidine transport	0	1000
r_1133	cytosine transport	0	1000
r_1134	D-fructose transport	0	1000
r_1135	D-galactose transport	0	1000
r_1136	D-lactate transport	-1000	1000
r_1137	D-lactate transport	-1000	1000
r_1138	D-lactate/pyruvate antiport	-1000	1000
r_1139	D-mannose transport	0	1000
r_1140	DNF1 flippase	-1000	1000
r_1141	DNF1 flippase	-1000	1000
r_1142	DNF1 flippase	-1000	1000
r_1143	DNF3 flippase	-1000	1000
r_1144	DNF3 flippase	-1000	1000
r_1145	DNF3 flippase	-1000	1000
r_1146	episterol transport	-1000	1000
r_1147	ergosterol transport	-1000	1000
r_1148	ergosterol transport	-1000	1000
r_1149	ethanolamine transport	-1000	1000
r_1150	fad/FMN antiport	0	1000
r_1151	fadH2 transport	0	1000
r_1152	fatty acid transport	0	1000
r_1153	fatty acid transport	0	1000
r_1154	fatty acid transport via ABC system	0	1000
r_1155	fatty acid transport via ABC system	0	1000
r_1156	fatty acyl-CoA transport via ABC system	0	1000
r_1157	fatty acyl-CoA transport via ABC system	0	1000
r_1158	fatty acyl-CoA transport via ABC system	0	1000
r_1159	fatty acyl-CoA transport via ABC system	0	1000
r_1160	fatty acyl-CoA transport via ABC system	0	1000
r_1161	fecosterol transport	-1000	1000
r_1162	fecosterol transport	-1000	1000
r_1163	fecosterol transport	-1000	1000
r_1164	folic acid transport	-1000	1000
r_1165	GDP-mannose antiport	0	1000
r_1166	glucose transport	0	1000
r_1167	glutathione transport	0	1000
r_1168	glutathione transport	-1000	1000
r_1169	glycero-3-phospho-1-inositol transport	-1000	1000
r_1170	glycero-3-phosphocholine transport	-1000	1000
r_1171	glycerol transport	-1000	1000
r_1172	glycerol transport via channel	-1000	1000
r_1173	glycine transport	-1000	1000
r_1174	glycogen vacuolar transport via autophagy	0	1000
r_1175	GTP/GDP translocase	0	1000
r_1176	guanine transport	-1000	1000
r_1177	inositol transport	0	1000
r_1178	iron (II) transport	0	1000
r_1179	iron (II) transport	0	1000
r_1180	isoamyl acetate transport	0	1000
r_1181	isobutyl acetate transport	0	1000
r_1182	isopentenyl diphosphate transport	-1000	1000
r_1183	L-alanine transport	-1000	1000
r_1184	L-arganine transport	-1000	1000
r_1185	L-arganine transport	0	1000
r_1186	L-asparagine transport	-1000	1000
r_1187	L-asparagine transport	0	1000
r_1188	L-aspartate transport	0	1000
r_1189	L-aspartate transport	0	1000
r_1190	L-aspartate transport	-1000	1000
r_1191	L-carnitine transport	-1000	1000
r_1192	L-cystine transport	-1000	1000
r_1193	L-cystine transport	0	1000
r_1194	L-glutamate transport	0	1000
r_1195	L-glutamate transport	0	1000
r_1196	L-glutamate transport	-1000	1000
r_1197	L-glutamine transport	0	1000
r_1198	L-glutamine transport	0	1000
r_1199	L-glutamine transport	-1000	1000
r_1200	L-histidine transport	0	1000
r_1201	L-histidine transport	-1000	1000
r_1202	L-isoleucine transport	-1000	1000
r_1203	L-isoleucine transport	0	1000
r_1204	L-isoleucine transport	0	1000
r_1205	L-isoleucine transport	-1000	1000
r_1206	L-lactate transport	-1000	1000
r_1207	L-lactate transport	0	1000
r_1208	L-leucine transport	-1000	1000
r_1209	L-leucine transport	0	1000
r_1210	L-leucine transport	0	1000
r_1211	L-leucine transport	-1000	1000
r_1212	L-lysine transport	0	1000
r_1213	L-lysine transport	-1000	1000
r_1214	L-methionine transport	-1000	1000
r_1215	L-phenylalanine transport	-1000	1000
r_1216	L-proline transport	-1000	1000
r_1217	L-serine transport	-1000	1000
r_1218	L-threonine transport	-1000	1000
r_1219	L-tryptophan transport	-1000	1000
r_1220	L-tyrosine transport	-1000	1000
r_1221	L-tyrosine transport	0	1000
r_1222	L-tyrosine transport	0	1000
r_1223	L-tyrosine transport	-1000	1000
r_1224	L-valine transport	-1000	1000
r_1225	lanosterol transport	-1000	1000
r_1226	malate transport	0	1000
r_1227	maltose transport	0	1000
r_1228	N,N-diformyldityrosine transport	0	1000
r_1229	NAD transport	-1000	1000
r_1230	NAD transport	-1000	1000
r_1231	NAD transport	-1000	1000
r_1232	NAD transport	-1000	1000
r_1233	NAD transport	-1000	1000
r_1234	NAD transport	-1000	1000
r_1235	nicotinate transport	-1000	1000
r_1236	octadecanoate (n-C18:0) transport	0	1000
r_1237	ornithine transport	-1000	1000
r_1238	orntithine transport	-1000	1000
r_1239	oxaloacetate transport	-1000	1000
r_1240	palmitoylated protein insertion	-1000	1000
r_1241	pantothenate transport	-1000	1000
r_1242	pentaprenyl diphosphate transport	-1000	1000
r_1243	phenethyl acetate transport	0	1000
r_1244	phosphate transport	-1000	1000
r_1245	phosphate transport	-1000	1000
r_1246	phosphatidylinositol 4-kinase	0	1000
r_1247	phosphatidylinositol-4-phosphate 5-kinase	0	1000
r_1248	phospholipid translocation	-1000	1000
r_1249	potassium transport	-1000	1000
r_1250	putrescine excretion	0	1000
r_1251	putrescine transport	-1000	1000
r_1252	putrescine transport	-1000	1000
r_1253	pyridoxine symport	-1000	1000
r_1254	pyruvate transport	0	1000
r_1255	S-adenosyl-L-methionine transport	0	1000
r_1256	S-adenosyl-L-methionine transport	-1000	1000
r_1257	S-methylmethionine permease	0	1000
r_1258	sodium proton antiporter	-1000	1000
r_1259	spermidine excretion	0	1000
r_1260	spermidine transport	-1000	1000
r_1261	spermidine transport	-1000	1000
r_1262	spermine transport	-1000	1000
r_1263	spermine transport	-1000	1000
r_1264	succinate transport	0	1000
r_1265	succinate-fumarate transport	0	1000
r_1266	sulfate uniport	0	1000
r_1267	sulfite transport	0	1000
r_1268	taurine transport	-1000	1000
r_1269	thiamine diphosphate transport	0	1000
r_1270	thiamine transport	0	1000
r_1271	UDPgalactose transport	0	1000
r_1272	uracil transport	0	1000
r_1273	urea transport	-1000	1000
r_1274	uridine transport	0	1000
r_1275	UTP transport	0	1000
r_1276	UTP/UMP antiport	0	1000
r_1277	water diffusion	-1000	1000
r_1278	zymosterol transport	-1000	1000
r_1279	zymosterol transport	-1000	1000
r_1280	isa acyl-CoA	0	1000
r_1281	isa acyl-CoA	0	1000
r_1282	isa acyl-CoA	0	1000
r_1283	isa acyl-CoA	0	1000
r_1284	isa acyl-CoA	0	1000
r_1285	isa acyl-CoA	0	1000
r_1286	isa acyl-CoA	0	1000
r_1287	isa acyl-CoA	0	1000
r_1288	isa acyl-CoA	0	1000
r_1289	isa acyl-CoA	0	1000
r_1290	isa acyl-CoA	0	1000
r_1291	isa acyl-CoA	0	1000
r_1292	isa acyl-CoA	0	1000
r_1293	isa acyl-CoA	0	1000
r_1294	isa acyl-CoA	0	1000
r_1295	isa acyl-CoA	0	1000
r_1296	isa acyl-CoA	0	1000
r_1297	isa acyl-CoA	0	1000
r_1298	isa acyl-CoA	0	1000
r_1299	isa acyl-CoA	0	1000
r_1300	isa acyl-CoA	0	1000
r_1301	isa acyl-CoA	0	1000
r_1302	isa acyl-CoA	0	1000
r_1303	isa acyl-CoA	0	1000
r_1304	isa acyl-CoA	0	1000
r_1305	isa acyl-CoA	0	1000
r_1306	isa acyl-CoA	0	1000
r_1307	isa acyl-CoA	0	1000
r_1308	isa acyl-CoA	0	1000
r_1309	isa acyl-CoA	0	1000
r_1310	isa acyl-CoA	0	1000
r_1311	isa acyl-CoA	0	1000
r_1312	isa acyl-CoA	0	1000
r_1313	isa acyl-CoA	0	1000
r_1314	isa acyl-CoA	0	1000
r_1315	isa acyl-CoA	0	1000
r_1316	isa acyl-CoA	0	1000
r_1317	isa acyl-CoA	0	1000
r_1318	isa acyl-CoA	0	1000
r_1319	isa acyl-CoA	0	1000
r_1320	isa acyl-CoA	0	1000
r_1321	isa acyl-CoA	0	1000
r_1322	isa acyl-CoA	0	1000
r_1323	isa acyl-CoA	0	1000
r_1324	isa acyl-CoA	0	1000
r_1325	isa acyl-CoA	0	1000
r_1326	isa acyl-CoA	0	1000
r_1327	isa acyl-CoA	0	1000
r_1328	isa acyl-CoA	0	1000
r_1329	isa acyl-CoA	0	1000
r_1330	isa acyl-CoA	0	1000
r_1331	isa acyl-CoA	0	1000
r_1332	isa acyl-CoA	0	1000
r_1333	isa acyl-CoA	0	1000
r_1334	isa acyl-CoA	0	1000
r_1335	isa acyl-CoA	0	1000
r_1336	isa acyl-CoA	0	1000
r_1337	isa acyl-CoA	0	1000
r_1338	isa acyl-CoA	0	1000
r_1339	isa acyl-CoA	0	1000
r_1340	isa acyl-CoA	0	1000
r_1341	isa acyl-CoA	0	1000
r_1342	isa acyl-CoA	0	1000
r_1343	isa acyl-CoA	0	1000
r_1344	isa acyl-CoA	0	1000
r_1345	isa acyl-CoA	0	1000
r_1346	isa acyl-CoA	0	1000
r_1347	isa acyl-CoA	0	1000
r_1348	isa acyl-CoA	0	1000
r_1349	isa acyl-CoA	0	1000
r_1350	isa acyl-CoA	0	1000
r_1351	isa acyl-CoA	0	1000
r_1352	isa acyl-CoA	0	1000
r_1353	isa acyl-CoA	0	1000
r_1354	isa acyl-CoA	0	1000
r_1355	isa acyl-CoA	0	1000
r_1356	isa acyl-CoA	0	1000
r_1357	isa complex sphingolipid	0	1000
r_1358	isa complex sphingolipid	0	1000
r_1359	isa complex sphingolipid	0	1000
r_1360	isa complex sphingolipid	0	1000
r_1361	isa complex sphingolipid	0	1000
r_1362	isa complex sphingolipid	0	1000
r_1363	isa dolichol	0	1000
r_1364	isa dolichol	0	1000
r_1365	isa dolichol	0	1000
r_1366	isa dolichol	0	1000
r_1367	isa dolichol	0	1000
r_1368	isa dolichol	0	1000
r_1369	isa dolichol	0	1000
r_1370	isa dolichol	0	1000
r_1371	isa dolichol	0	1000
r_1372	isa ergosterol ester	0	1000
r_1373	isa ergosterol ester	0	1000
r_1374	isa fatty acid	0	1000
r_1375	isa fatty acid	0	1000
r_1376	isa fatty acid	0	1000
r_1377	isa fatty acid	0	1000
r_1378	isa fatty acid	0	1000
r_1379	isa fatty acid	0	1000
r_1380	isa fatty acid	0	1000
r_1381	isa fatty acid	0	1000
r_1382	isa fatty acid	0	1000
r_1383	isa fatty acid	0	1000
r_1384	isa fatty acid	0	1000
r_1385	isa fatty acid	0	1000
r_1386	isa fatty acid	0	1000
r_1387	isa fatty acid	0	1000
r_1388	isa fatty acid	0	1000
r_1389	isa fatty acid	0	1000
r_1390	isa fatty acid	0	1000
r_1391	isa fatty acid	0	1000
r_1392	isa fatty acid	0	1000
r_1393	isa fatty acid	0	1000
r_1394	isa fatty acid	0	1000
r_1395	isa fatty acid	0	1000
r_1396	isa fatty acid	0	1000
r_1397	isa fatty acid	0	1000
r_1398	isa fatty acid	0	1000
r_1399	isa fatty acid	0	1000
r_1400	isa fatty acid	0	1000
r_1401	isa fatty acid	0	1000
r_1402	isa fatty acid	0	1000
r_1403	isa fatty acid	0	1000
r_1404	isa fatty acid	0	1000
r_1405	isa fatty acid	0	1000
r_1406	isa fatty acid	0	1000
r_1407	isa fatty acid	0	1000
r_1408	isa fatty acid	0	1000
r_1409	isa fatty acid	0	1000
r_1410	isa fatty acid	0	1000
r_1411	isa fatty acid	0	1000
r_1412	isa fatty acid	0	1000
r_1413	isa fatty acid	0	1000
r_1414	isa fatty acid	0	1000
r_1415	isa fatty acid	0	1000
r_1416	isa fatty acid	0	1000
r_1417	isa fatty acid	0	1000
r_1418	isa fatty acid	0	1000
r_1419	isa fatty acid	0	1000
r_1420	isa fatty acid	0	1000
r_1421	isa fatty acid	0	1000
r_1422	isa fatty acid	0	1000
r_1423	isa fatty acid	0	1000
r_1424	isa fatty acid	0	1000
r_1425	isa fatty acid	0	1000
r_1426	isa fatty acid	0	1000
r_1427	isa fatty acid	0	1000
r_1428	isa fatty acid	0	1000
r_1429	isa fatty acid	0	1000
r_1430	isa fatty acid	0	1000
r_1431	isa fatty acid	0	1000
r_1432	isa fatty acid	0	1000
r_1433	isa fatty acid	0	1000
r_1434	isa fatty acid	0	1000
r_1435	isa fatty acid	0	1000
r_1436	isa fatty acid	0	1000
r_1437	isa fatty acid	0	1000
r_1438	isa fatty acid	0	1000
r_1439	isa fatty acid	0	1000
r_1440	isa fatty acid	0	1000
r_1441	isa fatty acid	0	1000
r_1442	isa fatty acid	0	1000
r_1443	isa fatty acid	0	1000
r_1444	isa fatty acid	0	1000
r_1445	isa fatty acid	0	1000
r_1446	isa fatty acid	0	1000
r_1447	isa fecosterol ester	0	1000
r_1448	isa fecosterol ester	0	1000
r_1449	isa IPC	0	1000
r_1450	isa IPC	0	1000
r_1451	isa IPC	0	1000
r_1452	isa IPC	0	1000
r_1453	isa IPC	0	1000
r_1454	isa IPC	0	1000
r_1455	isa IPC	0	1000
r_1456	isa IPC	0	1000
r_1457	isa IPC	0	1000
r_1458	isa IPC	0	1000
r_1459	isa IPC	0	1000
r_1460	isa IPC	0	1000
r_1461	isa IPC	0	1000
r_1462	isa IPC	0	1000
r_1463	isa IPC	0	1000
r_1464	isa IPC	0	1000
r_1465	isa IPC	0	1000
r_1466	isa IPC	0	1000
r_1467	isa IPC	0	1000
r_1468	isa IPC	0	1000
r_1469	isa IPC	0	1000
r_1470	isa IPC	0	1000
r_1471	isa IPC	0	1000
r_1472	isa IPC	0	1000
r_1473	isa IPC	0	1000
r_1474	isa IPC	0	1000
r_1475	isa IPC	0	1000
r_1476	isa IPC	0	1000
r_1477	isa IPC	0	1000
r_1478	isa IPC	0	1000
r_1479	isa M(IP)2C	0	1000
r_1480	isa M(IP)2C	0	1000
r_1481	isa M(IP)2C	0	1000
r_1482	isa M(IP)2C	0	1000
r_1483	isa M(IP)2C	0	1000
r_1484	isa M(IP)2C	0	1000
r_1485	isa M(IP)2C	0	1000
r_1486	isa M(IP)2C	0	1000
r_1487	isa M(IP)2C	0	1000
r_1488	isa M(IP)2C	0	1000
r_1489	isa M(IP)2C	0	1000
r_1490	isa M(IP)2C	0	1000
r_1491	isa M(IP)2C	0	1000
r_1492	isa M(IP)2C	0	1000
r_1493	isa M(IP)2C	0	1000
r_1494	isa M(IP)2C	0	1000
r_1495	isa M(IP)2C	0	1000
r_1496	isa M(IP)2C	0	1000
r_1497	isa M(IP)2C	0	1000
r_1498	isa M(IP)2C	0	1000
r_1499	isa M(IP)2C	0	1000
r_1500	isa M(IP)2C	0	1000
r_1501	isa M(IP)2C	0	1000
r_1502	isa M(IP)2C	0	1000
r_1503	isa M(IP)2C	0	1000
r_1504	isa M(IP)2C	0	1000
r_1505	isa M(IP)2C	0	1000
r_1506	isa M(IP)2C	0	1000
r_1507	isa M(IP)2C	0	1000
r_1508	isa M(IP)2C	0	1000
r_1509	isa MIPC	0	1000
r_1510	isa MIPC	0	1000
r_1511	isa MIPC	0	1000
r_1512	isa MIPC	0	1000
r_1513	isa MIPC	0	1000
r_1514	isa MIPC	0	1000
r_1515	isa MIPC	0	1000
r_1516	isa MIPC	0	1000
r_1517	isa MIPC	0	1000
r_1518	isa MIPC	0	1000
r_1519	isa MIPC	0	1000
r_1520	isa MIPC	0	1000
r_1521	isa MIPC	0	1000
r_1522	isa MIPC	0	1000
r_1523	isa MIPC	0	1000
r_1524	isa MIPC	0	1000
r_1525	isa MIPC	0	1000
r_1526	isa MIPC	0	1000
r_1527	isa MIPC	0	1000
r_1528	isa MIPC	0	1000
r_1529	isa MIPC	0	1000
r_1530	isa MIPC	0	1000
r_1531	isa MIPC	0	1000
r_1532	isa MIPC	0	1000
r_1533	isa MIPC	0	1000
r_1534	isa MIPC	0	1000
r_1535	isa MIPC	0	1000
r_1536	isa MIPC	0	1000
r_1537	isa MIPC	0	1000
r_1538	isa MIPC	0	1000
r_1539	isa phosphatidylcholine	0	1000
r_1540	isa zymosterol ester	0	1000
r_1541	isa zymosterol ester	0	1000
r_1542	(1->3)-beta-D-glucan exchange	0	0
r_1543	(1->3)-beta-D-glucan transport	-1000	1000
r_1544	(1->6)-beta-D-glucan transport	-1000	1000
r_1545	(R)-carnitine exchange	0	0
r_1546	(R)-lactate exchange	0	0
r_1547	(R)-mevalonate exchange	0	0
r_1548	(R)-pantothenate exchange	0	0
r_1549	(R,R)-2,3-butanediol exchange	0	0
r_1550	(S)-3-methyl-2-oxopentanoate exchange	0	0
r_1551	(S)-lactate exchange	0	0
r_1552	(S)-malate exchange	0	0
r_1553	1-(sn-glycero-3-phospho)-1D-myo-inositol exchange	0	0
r_1554	1-acylglycerophosphocholine exchange	0	0
r_1555	1-phosphatidyl-1D-myo-inositol 4,5-bisphosphate transport	-1000	1000
r_1556	1-phosphatidyl-1D-myo-inositol 4-phosphate transport	-1000	1000
r_1557	1-phosphatidyl-1D-myo-inositol transport	-1000	1000
r_1558	1-phosphatidyl-1D-myo-inositol transport	-1000	1000
r_1559	1-phosphatidyl-1D-myo-inositol transport	-1000	1000
r_1560	1D-myo-inositol 1,3,4,5,6-pentakisphosphate diffusion	-1000	1000
r_1561	1D-myo-inositol 1-phosphate transport	-1000	1000
r_1562	1D-myo-inositol 1-phosphate transport	-1000	1000
r_1563	2-deoxyadenosine exchange	0	0
r_1564	2-deoxyguanosine exchange	0	0
r_1565	2-deoxyinosine exchange	0	0
r_1566	2-deoxyuridine exchange	0	0
r_1567	2-dehydro-3-deoxy-D-arabino-heptonate7-phohsphate transport	-1000	1000
r_1568	2-dehydropantoate transport	-1000	1000
r_1569	2-hydroxybutyrate transport	-1000	1000
r_1570	2-hydroxybutyrate:NAD+ oxidoreductase	-1000	1000
r_1571	2-hydroxybutyric acid exchange	0	0
r_1572	2-isopropylmalate exchange	0	0
r_1573	2-isopropylmalate transport	-1000	1000
r_1574	2-isopropylmalate transport	-1000	1000
r_1575	2-methyl-1-butanol transport	-1000	1000
r_1576	2-methyl-1-butanol transport	-1000	1000
r_1577	2-methylbutanal exchange	0	0
r_1578	2-methylbutanal transport	-1000	1000
r_1579	2-methylbutanal transport	-1000	1000
r_1580	2-methylbutanol exchange	0	0
r_1581	2-methylbutyl acetate exchange	0	0
r_1582	2-methylpropanal transport	-1000	1000
r_1583	2-methylpropanal transport	-1000	1000
r_1584	2-oxoadipate transport	0	1000
r_1585	2-oxobutanoate transporter	-1000	1000
r_1586	2-oxoglutarate exchange	0	0
r_1587	2-oxoglutarate transport	-1000	1000
r_1588	2-oxoglutarate transport	-1000	1000
r_1589	2-phenylethanol exchange	0	0
r_1590	2-phenylethanol transport	-1000	1000
r_1591	2-phenylethanol transport	-1000	1000
r_1592	3-(4-hydroxyphenyl)pyruvate transport	-1000	1000
r_1593	3-(4-hydroxyphenyl)pyruvate transport	-1000	1000
r_1594	3-(4-hydroxyphenyl-)lactate formation	0	1000
r_1595	3-carboxy-4-methyl-2-oxopentanoate transport	-1000	1000
r_1596	3-methyl-2-oxopentanoate transport	-1000	1000
r_1597	3-methyl-oxopentanoate trasport	-1000	1000
r_1598	3-methylbutanal exchange	0	0
r_1599	3-methylbutanal transport	-1000	1000
r_1600	3-methylbutanal transport	-1000	1000
r_1601	3-octaprenyl-4-hydroxybenzoate transport	-1000	1000
r_1602	4-acetamidobutyrate deacetylase	0	1000
r_1603	4-amino-5-hydroxymethyl-2-methylpyrimidine synthetase	0	1000
r_1604	4-aminobenzoate exchange	0	0
r_1605	4-aminobenzoate transport	-1000	1000
r_1606	4-aminobenzoate transport	-1000	1000
r_1607	4-aminobutanal transport	-1000	1000
r_1608	4-aminobutyrate transport	-1000	1000
r_1609	4-hydroxy-2-oxoglutarate transport	-1000	1000
r_1610	4-hydroxy-2-oxoglutarate transport	-1000	1000
r_1611	4-hydroxybenzoate transport	-1000	1000
r_1612	4-hydroxycinnamate formation	0	1000
r_1613	5-nucleotidase (AMP)	0	1000
r_1614	5-nucleotidase (dAMP)	0	1000
r_1615	5-nucleotidase (dCMP)	0	1000
r_1616	5-nucleotidase (dGMP)	0	1000
r_1617	5-nucleotidase (dTMP)	0	1000
r_1618	5-nucleotidase (dUMP)	0	1000
r_1619	5-nucleotidase (GMP)	0	1000
r_1620	5-nucleotidase (XMP)	0	1000
r_1621	5-aminolevulinate exchange	0	0
r_1622	5-aminolevulinate transport	-1000	1000
r_1623	5-formethyltetrahydrofolate cyclo-ligase	0	1000
r_1624	5-formyltetrahydrofolate:10-formyltetrahydrofolate isomerase	0	1000
r_1625	5-formyltetrahydrofolic acid exchange	0	0
r_1626	6-phospho-D-glucono-1,5-lactone transport	-1000	1000
r_1627	7,8-diaminononanoate exchange	0	0
r_1628	7,8-diaminononanoate transport	-1000	1000
r_1629	8-amino-7-oxononanoate exchange	0	0
r_1630	9H-xanthine exchange	0	0
r_1631	acetaldehyde exchange	0	0
r_1632	acetaldehyde transport	-1000	1000
r_1633	acetaldehyde transport	-1000	1000
r_1634	acetate exchange	0	0
r_1635	acetate transport	-1000	1000
r_1636	acetate transport	0	0
r_1637	acetyl-CoA transport	-1000	1000
r_1638	acetylcarnitine transport	0	1000
r_1639	adenine exchange	0	0
r_1640	adenine transport	-1000	1000
r_1641	adenosine 3,5-bismonophosphate exchange	0	0
r_1642	adenosine 3,5-bisphosphate transport	-1000	1000
r_1643	adenosine exchange	0	0
r_1644	ADP transport	-1000	1000
r_1645	ADP transport	-1000	1000
r_1646	ADPribose diffusion	-1000	1000
r_1647	AKG transporter, peroxisome	-1000	1000
r_1648	allantoate exchange	0	0
r_1649	allantoin exchange	0	0
r_1650	alpha,alpha-trehalose exchange	0	0
r_1651	alpha-D-glucosamine 6-phosphate exchange	0	0
r_1652	alpha-ketoglutarate/malate transporter	-1000	1000
r_1653	ammonia transport	-1000	1000
r_1654	ammonium exchange	-1000	1000
r_1655	AMP transport	-1000	1000
r_1656	AMP transport	-1000	1000
r_1657	arginine transport	-1000	1000
r_1658	asparagine transport	-1000	1000
r_1659	aspartate-glutamate transporter	-1000	1000
r_1660	ATP diffusion	-1000	1000
r_1661	ATP transport	-1000	1000
r_1662	ATP transport	-1000	1000
r_1663	bicarbonate exchange	-1000	0
r_1664	bicarbonate formation	-1000	1000
r_1665	bicarbonate formation	-1000	1000
r_1666	bicarbonate formation	-1000	1000
r_1667	bicarbonate formation	-1000	1000
r_1668	bicarbonate formation	-1000	1000
r_1669	bicarbonate transport	-1000	1000
r_1670	biomass pseudoreaction [iMM904c]	0	0
r_1671	biotin exchange	0	0
r_1672	carbon dioxide exchange	-1000	0
r_1673	carnitine transport	0	1000
r_1674	carnitine-acetylcarnitine carrier	0	1000
r_1675	CDP transport	-1000	1000
r_1676	ceramide transport	-1000	1000
r_1677	ceramide transport	-1000	1000
r_1678	ceramide transport	-1000	1000
r_1679	ceramide transport	-1000	1000
r_1680	ceramide transport	-1000	1000
r_1681	ceramide transport	-1000	1000
r_1682	cholestenol delta-isomerase, lumped reaction	0	1000
r_1683	choline exchange	0	0
r_1684	choline transport	-1000	1000
r_1685	chorismate pyruvate lyase	0	1000
r_1686	citrate transport	-1000	1000
r_1687	citrate(3-) exchange	0	0
r_1688	citrate/isocitrate antiport	-1000	1000
r_1689	citrate/malate antiport	-1000	1000
r_1690	CMP nucleosidase	0	1000
r_1691	CO2 transport	-1000	1000
r_1692	CO2 transport	-1000	1000
r_1693	CO2 transport	-1000	1000
r_1694	CO2 transport	-1000	1000
r_1695	CO2 transport	-1000	1000
r_1696	CO2 transport	-1000	1000
r_1697	CO2 transport	-1000	1000
r_1698	coenzyme A transport	-1000	1000
r_1699	coenzyme A transport	-1000	1000
r_1700	coenzyme A transport	-1000	1000
r_1701	complex sphingolipid transport	-1000	1000
r_1702	cytidine exchange	0	0
r_1703	cytidylate kinase (CMP)	0	1000
r_1704	cytidylate kinase (dCMP)	-1000	1000
r_1705	cytosine exchange	0	0
r_1706	D-arabinose exchange	0	0
r_1707	D-arabinose transport	-1000	1000
r_1708	D-erythrose 4-phosphate transport	-1000	1000
r_1709	D-fructose exchange	0	0
r_1710	D-galactose exchange	0	0
r_1711	D-galacturonate exchange	0	0
r_1712	D-glucitol exchange	0	0
r_1713	D-glucosamine 6-phosphate uniport	-1000	1000
r_1714	D-glucose exchange	0	18
r_1715	D-mannose exchange	0	0
r_1716	D-ribose exchange	0	0
r_1717	D-sorbitol transport	-1000	1000
r_1718	D-xylose exchange	0	0
r_1719	D-xylose transport	-1000	1000
r_1720	dADP transport	-1000	1000
r_1721	dCDP transport	-1000	1000
r_1722	deamination [spontaneous]	0	1000
r_1723	deamination [spontaneous]	0	1000
r_1724	deamination [spontaneous]	0	1000
r_1725	deamination [spontaneous]	0	1000
r_1726	deamino-NAD+ diffusion	-1000	1000
r_1727	decanoate exchange	0	0
r_1728	deoxyadenosine transport	0	1000
r_1729	deoxyadenylate kinase	-1000	1000
r_1730	deoxycytidine exchange	0	0
r_1731	deoxycytidine transport	0	1000
r_1732	deoxyguanosine transport	0	1000
r_1733	deoxyinosine transport	0	1000
r_1734	deoxyuridine kinase (ATP:deoxyuridine)	0	1000
r_1735	deoxyuridine transport	0	1000
r_1736	dephospho-CoA kinase	0	1000
r_1737	dGDP transport	-1000	1000
r_1738	dhnpt transport	-1000	1000
r_1739	diamine transaminase	0	1000
r_1740	diglyceride transport	-1000	1000
r_1741	diglyceride transport	-1000	1000
r_1742	diglyceride transport	-1000	1000
r_1743	dihydrofolate transport	-1000	1000
r_1744	dihydroneopterin triphosphate pyrophosphatase	0	1000
r_1745	dihydropteroate transport	-1000	1000
r_1746	dihydroxyacetone phosphate transport	-1000	1000
r_1747	diphosphate transport	-1000	1000
r_1748	dolichol phosphate transport	-1000	1000
r_1749	dTTP exchange	0	0
r_1750	dTTP uniport	-1000	1000
r_1751	dUDP diffusion	-1000	1000
r_1752	dUMP transport	-1000	1000
r_1753	episterol exchange	0	1000
r_1754	ergosta-5,6,22,24,(28)-tetraen-3beta-ol transport	-1000	1000
r_1755	ergosterol ester transport	-1000	1000
r_1756	ergosterol ester transport	-1000	1000
r_1757	ergosterol exchange	0	1000
r_1758	ergosterol transport	-1000	1000
r_1759	ergosterol transport	-1000	1000
r_1760	ergosterol transport	-1000	1000
r_1761	ethanol exchange	-1000	0
r_1762	ethanol transport	-1000	1000
r_1763	ethanol transport, mitochondrial	-1000	1000
r_1764	ethanolamine exchange	0	0
r_1765	ethyl acetate exchange	0	0
r_1766	farnesyl diphosphate transport	-1000	1000
r_1767	fatty acid exchange	0	0
r_1768	fatty acid transport	-1000	1000
r_1769	fatty acid transport	-1000	1000
r_1770	fatty acid transport	0	1000
r_1771	fatty acid transport	0	1000
r_1772	fatty acid transport	0	1000
r_1773	fatty acid transport	0	1000
r_1774	fatty acid transport	0	1000
r_1775	fatty acid transport	0	1000
r_1776	fatty acid transport	0	1000
r_1777	fatty acid transport	-1000	1000
r_1778	fatty acid transport	-1000	1000
r_1779	fatty acid transport	-1000	1000
r_1780	fatty-acyl-ACP transport	0	1000
r_1781	fatty-acyl-ACP transport	0	1000
r_1782	fatty-acyl-ACP transport	0	1000
r_1783	fatty-acyl-ACP transport	0	1000
r_1784	fatty-acyl-ACP transport	0	1000
r_1785	fatty-acyl-ACP transport	0	1000
r_1786	fatty-acyl-ACP transport	0	1000
r_1787	fatty-acyl-ACP transport	0	1000
r_1788	fecosterol exchange	0	1000
r_1789	ferroheme b transport	-1000	1000
r_1790	FMN adenylyltransferase	0	1000
r_1791	FMN exchange	0	0
r_1792	folic acid exchange	0	0
r_1793	formate exchange	0	0
r_1794	formate transport	0	1000
r_1795	formate transport	-1000	1000
r_1796	formate transport	-1000	1000
r_1797	fructose-1-phosphate kinase	0	1000
r_1798	fumarate(2-) exchange	0	0
r_1799	gamma-amino-gamma-cyanobutanoic acid exchange	0	0
r_1800	gamma-aminobutyrate exchange	0	0
r_1801	GDP transport	-1000	1000
r_1802	GDP transport	-1000	1000
r_1803	GDP-alpha-D-mannose transport	-1000	1000
r_1804	glucose 6-phosphate transport	-1000	1000
r_1805	glucose transport, vacuolar	-1000	1000
r_1806	glutathione disulfide exchange	0	0
r_1807	glutathione exchange	0	0
r_1808	glycerol exchange	-1000	0
r_1809	glycerol-3-phosphate shuttle	-1000	1000
r_1810	glycine exchange	0	0
r_1811	glycine transport	-1000	1000
r_1812	glycoaldehyde transport	-1000	1000
r_1813	glycoaldehyde transport	-1000	1000
r_1814	glycolaldehyde exchange	0	0
r_1815	glyoxylate exchange	0	0
r_1816	glyoxylate transport	-1000	1000
r_1817	glyoxylate transport	-1000	1000
r_1818	guanine exchange	0	0
r_1819	guanine transport	-1000	1000
r_1820	guanosine exchange	0	0
r_1821	guanosine kinase	0	1000
r_1822	guanosine transport	-1000	1000
r_1823	guanosine transport	0	1000
r_1824	H+ diffusion	-1000	1000
r_1825	H+ diffusion	-1000	1000
r_1826	H+ diffusion	-1000	1000
r_1827	H+ diffusion	-1000	1000
r_1829	H+ diffusion	-1000	1000
r_1830	H+ diffusion	-1000	1000
r_1831	H+ diffusion	-1000	1000
r_1832	H+ exchange	-1000	1000
r_1833	hexacosanoyl-CoA transport	-1000	1000
r_1834	hexadecanal exchange	0	0
r_1835	hexadecanoate (n-C16:0) transport	0	1000
r_1836	hexadecenoate (n-C16:1) transport	0	1000
r_1837	histidine transport	-1000	1000
r_1838	homocitrate synthase	0	1000
r_1839	hydrogen peroxide transport	-1000	1000
r_1840	hydroxymethylglutaryl-CoA transport	-1000	1000
r_1841	hypoxanthine exchange	0	0
r_1842	hypoxanthine transport	-1000	1000
r_1843	indol-3-ylacetaldehyde exchange	0	0
r_1844	indole-3-acetaldehyde transport	-1000	1000
r_1845	indole-3-acetaldehyde transport	-1000	1000
r_1846	indole-3-acetate transport	-1000	1000
r_1847	inosine exchange	0	0
r_1848	inosine transport	0	1000
r_1849	inositol hexakisphosphate transport	-1000	1000
r_1850	insosine kinase	0	1000
r_1851	IPC transport	-1000	1000
r_1852	IPC transport	-1000	1000
r_1853	IPC transport	-1000	1000
r_1854	IPC transport	-1000	1000
r_1855	IPC transport	-1000	1000
r_1856	IPC transport	-1000	1000
r_1857	IPC transport	-1000	1000
r_1858	IPC transport	-1000	1000
r_1859	IPC transport	-1000	1000
r_1860	IPC transport	-1000	1000
r_1861	iron(2+) exchange	-1000	1000
r_1862	isoamyl acetate exchange	0	0
r_1863	isoamyl alcohol transport	-1000	1000
r_1864	isoamyl alcohol transport	-1000	1000
r_1865	isoamylol exchange	0	0
r_1866	isobutanol exchange	0	0
r_1867	isobutyl acetate exchange	0	0
r_1868	isobutyl alcohol transport	-1000	1000
r_1869	isobutyl alcohol transport	-1000	1000
r_1870	isobutyraldehyde exchange	0	0
r_1871	L-1-pyrroline-3-hydroxy-5-carboxylate spontaneous conversion to L-4-hydroxyglutamate semialdehyde	0	1000
r_1872	L-2-amino-3-oxobutanoate decarboxylation (spontaneous)	0	1000
r_1873	L-alanine exchange	0	0
r_1874	L-alanine transport	0	1000
r_1875	L-arabinitol exchange	0	0
r_1876	L-arabinitol transport	-1000	1000
r_1877	L-arabinoase transport	-1000	1000
r_1878	L-arabinose exchange	0	0
r_1879	L-arginine exchange	0	0
r_1880	L-asparagine exchange	0	0
r_1881	L-aspartate exchange	0	0
r_1882	L-carnitine transport	0	1000
r_1883	L-cysteine exchange	0	0
r_1884	L-erythro-4-hydroxyglutamate transport	-1000	1000
r_1885	L-erythro-4-hydroxyglutamate transport	-1000	1000
r_1886	L-glucitol exchange	0	0
r_1887	L-glutamate 5-semialdehyde dehydratase	-1000	1000
r_1888	L-glutamate 5-semialdehyde dehydratase	-1000	1000
r_1889	L-glutamate exchange	0	0
r_1890	L-glutamate transport	-1000	1000
r_1891	L-glutamine exchange	0	0
r_1892	L-glutamine transport	-1000	1000
r_1893	L-histidine exchange	0	0
r_1894	L-homocysteine transport	-1000	1000
r_1895	L-homoserine transport	-1000	1000
r_1896	L-homoserine transport	-1000	0
r_1897	L-isoleucine exchange	0	0
r_1898	L-isoleucine transport	0	1000
r_1899	L-leucine exchange	0	0
r_1900	L-lysine exchange	0	0
r_1901	L-malate transport	-1000	1000
r_1902	L-methionine exchange	0	0
r_1903	L-phenylalanine exchange	0	0
r_1904	L-proline exchange	0	0
r_1905	L-proline transport	-1000	1000
r_1906	L-serine exchange	0	0
r_1907	L-serine transport	-1000	1000
r_1908	L-sorbitol transport	-1000	1000
r_1909	L-sorbose exchange	0	0
r_1910	L-sorbose transport	-1000	1000
r_1911	L-threonine exchange	0	0
r_1912	L-tryptophan exchange	0	0
r_1913	L-tyrosine exchange	0	0
r_1914	L-valine exchange	0	0
r_1915	lanosterol exchange	0	1000
r_1916	laurate exchange	0	0
r_1917	lignoceric acid exchange	0	0
r_1918	linoleic acid exchange	0	0
r_1919	lysine transport	-1000	1000
r_1920	M(IP)2C transport	-1000	1000
r_1921	M(IP)2C transport	-1000	1000
r_1922	M(IP)2C transport	-1000	1000
r_1923	M(IP)2C transport	-1000	1000
r_1924	M(IP)2C transport	-1000	1000
r_1925	M(IP)2C transport	-1000	1000
r_1926	M(IP)2C transport	-1000	1000
r_1927	M(IP)2C transport	-1000	1000
r_1928	M(IP)2C transport	-1000	1000
r_1929	M(IP)2C transport	-1000	1000
r_1930	malate/oxaloacetate shuttle	-1000	1000
r_1931	maltose exchange	0	0
r_1932	mannan transport	-1000	1000
r_1933	melibiose exchange	0	0
r_1934	melibiose transport	0	1000
r_1935	methionine transport	-1000	1000
r_1936	methylglyoxal synthase	0	1000
r_1937	MIPC transport	-1000	1000
r_1938	MIPC transport	-1000	1000
r_1939	MIPC transport	-1000	1000
r_1940	MIPC transport	-1000	1000
r_1941	MIPC transport	-1000	1000
r_1942	MIPC transport	-1000	1000
r_1943	MIPC transport	-1000	1000
r_1944	MIPC transport	-1000	1000
r_1945	MIPC transport	-1000	1000
r_1946	MIPC transport	-1000	1000
r_1947	myo-inositol exchange	0	0
r_1948	myo-inositol transport	-1000	1000
r_1949	myristate exchange	0	0
r_1950	myristicoyl-CoA desaturase (n-C14:0CoA -> n-C14:1CoA)	0	1000
r_1951	myristoleate exchange	0	0
r_1952	N,N-diformyldityrosine exchange	0	0
r_1953	N-acetylputrescine: oxygen oxireductase (deaminating)	0	1000
r_1954	N4-acetylaminobutanal:NAD+ oxidoreductase	0	1000
r_1955	NAD nucleosidase	0	1000
r_1956	NAD transport	-1000	1000
r_1957	NAD transport	-1000	1000
r_1958	NADH transport	-1000	1000
r_1959	NADP phosphatase	0	0
r_1960	NADP phosphatase	0	0
r_1961	NADP transport	-1000	1000
r_1962	NADP(+) exchange	0	0
r_1963	NADP(+) transport	-1000	1000
r_1964	NADPH transport	-1000	1000
r_1965	NH3 transport	-1000	1000
r_1966	nicotinamide diffusion	-1000	1000
r_1967	nicotinate exchange	0	0
r_1968	NMN exchange	0	0
r_1969	NMN transport	-1000	1000
r_1970	NMN transport	-1000	1000
r_1971	NMN transport	-1000	1000
r_1972	NMN transport	0	1000
r_1973	non-enzymatic reaction	-1000	1000
r_1974	nucleoside-diphosphatase (dGDP)	0	1000
r_1975	nucleoside-triphosphatase (dGTP)	0	1000
r_1976	O-acetylcarnintine transport into mitochondria	0	1000
r_1977	O2 transport	-1000	1000
r_1978	O2 transport	-1000	1000
r_1979	O2 transport	-1000	1000
r_1980	O2 transport	-1000	1000
r_1981	octadecanoate (n-C18:0) transport	0	1000
r_1982	octadecenoate (n-C18:1) transport	0	1000
r_1983	octadecynoate (n-C18:2) transport	0	1000
r_1984	octanoate exchange	0	0
r_1985	oleate exchange	0	1000
r_1986	Oleoyl-CoA desaturase (n-C18:1CoA -> n-C18:2CoA)	0	1000
r_1987	ornithine exchange	0	0
r_1988	oxaloacetate transport	-1000	1000
r_1989	oxaloacetate(2-) exchange	0	0
r_1990	oxidized glutathione uniport	0	1000
r_1991	oxidized thioredoxin transport	-1000	1000
r_1992	oxygen exchange	0	0
r_1993	palmitate exchange	0	1000
r_1994	palmitoleate exchange	0	0
r_1995	palmitoyl-CoA transport	-1000	1000
r_1996	panthetheine 4-phosphate transport	-1000	1000
r_1997	panthetheine-phosphate adenylyltransferase	0	1000
r_1998	PAP uniport	-1000	1000
r_1999	pectin exchange	0	0
r_2000	phenethyl acetate exchange	0	0
[truncated: 117 more rows]

## Sheet: Enriched functional categories
Functional Category	n(C&F)	n(F)	n(C)	Nominal p-value	FDR q-value
Enriched in upregulated paths (20.9% vs. 2.8%, a=0)
16.21.08 - FE/S bindingFe/S binding	5	5	34	<0.000001	<0.000001
02.10 - tricarboxylic-acid pathway (citrate cycle, Krebs cycle, TCA cycle)	7	31	34	<0.000001	<0.000001
02.25 - oxidation of fatty acids	5	9	34	<0.000001	<0.000001
01.06.05 - fatty acid metabolism	5	24	34	0.000001	0.000008
20.01.15 - electron / hydrogen transport	7	83	34	0.000001	0.000017
32.01.01 - oxydative stress responseoxidative stress response	6	55	34	0.000002	0.000019
02.11 - electron transport and membrane-associated energy conservation	5	58	34	0.000050	0.000366
32.07.07.01 - catalase reaction	2	2	34	0.000050	0.000366
32.07.07 - oxygen and radical detoxification	3	12	34	0.000072	0.000465
02.13.03 - aerobic respiration	5	77	34	0.000196	0.001136
01.05.06.07 - C-2 compound and organic acid catabolism	2	9	34	0.001761	0.009283
01.05.02.07 - sugar, glucoside, polyol and carboxylate catabolism	4	81	34	0.002533	0.011303
01.06 - lipid, fatty acid and isoprenoid metabolism	5	133	34	0.002387	0.011303
02.45 - energy conversion and regeneration	2	12	34	0.003184	0.013192
02.16.13 - acetate fermentation	1	1	34	0.007211	0.027883
20.09.03 - peroxisomal transport	2	19	34	0.007993	0.028976
02.16.11 - propionate fermentation	1	2	34	0.014372	0.049032
Enriched in downregulated paths (20.9% vs. 2.8%, a=0)
01.03.01.03 - purine nucleotide/nucleoside/nucleobase anabolism	10	29	31	<0.000001	<0.000001
01.03.04.03 - pyrimidine nucleotide/nucleoside/nucleobase anabolism	6	14	31	<0.000001	<0.000001
01.01.09.06.01 - biosynthesis of tryptophan	5	11	31	<0.000001	<0.000001
01.01.09.07.01 - biosynthesis of histidine	5	15	31	<0.000001	<0.000001
02.07 - pentose-phosphate pathway	5	23	31	<0.000001	0.000003
34.11.03.07 - pheromone response, mating-type determination, sex-specific proteins	8	189	31	0.000021	0.000185
30.05 - transmembrane signal transduction	4	27	31	0.000024	0.000186
01.03.01 - purine nucleotide metabolismpurin nucleotide/nucleoside/nucleobase metabolism	4	29	31	0.000032	0.000219
01.02.02.09 - catabolism of nitrogenous compounds	2	5	31	0.000413	0.00248
42.04 - cytoskeletoncytoskeleton/structural proteins	5	113	31	0.000747	0.004035
30.01.05.05 - G-protein mediated signal transduction	2	11	31	0.002218	0.010888
01.04 - phosphate metabolism	8	401	31	0.003501	0.013981
18.02.05 - regulator of G-protein signalling	2	14	31	0.003625	0.013981
43.01.03.05 - budding, cell polarity and filament formation	7	311	31	0.003366	0.013981
01.01.03.02.01 - biosynthesis of glutamate	2	15	31	0.004165	0.014995
10.03.01.02 - cell cycle arrest	2	21	31	0.008129	0.027434
Enriched in upregulated paths (20.9% vs. 2.8%, a=0.5)
02.10 - tricarboxylic-acid pathway (citrate cycle, Krebs cycle, TCA cycle)	11	31	29	<0.000001	<0.000001
02.08 - pyruvate dehydrogenase complex	5	5	29	<0.000001	<0.000001
16.21.08 - FE/S bindingFe/S binding	5	5	29	<0.000001	<0.000001
01.05.02.07 - sugar, glucoside, polyol and carboxylate catabolism	8	81	29	<0.000001	<0.000001
01.05.06.07 - C-2 compound and organic acid catabolism	4	9	29	<0.000001	0.000001
01.20.17.01 - biosynthesismetabolism of nonprotein amino acids	3	10	29	0.000024	0.000167
02.11 - electron transport and membrane-associated energy conservation	5	58	29	0.000022	0.000167
02.01 - glycolysis and gluconeogenesis	4	41	29	0.00010	0.000533
02.13.03 - aerobic respiration	5	77	29	0.000089	0.000533
20.01.15 - electron / hydrogen transport	5	83	29	0.000128	0.000612
02.45 - energy conversion and regeneration	2	12	29	0.002321	0.009283
01.01.03.05.01 - biosynthesis of arginine	2	13	29	0.002732	0.010088
02.16.13 - acetate fermentation	1	1	29	0.006151	0.021088
01.05 - C-compound and carbohydrate metabolism	5	223	29	0.010595	0.033905
20.03.25 - ABC transporters	2	28	29	0.012507	0.035313
43.01.03.06 - hyphae formation	1	2	29	0.012265	0.035313
01.01.11.02.02 - degradation of isoleucine	1	3	29	0.018342	0.044022
01.01.11.03.02 - degradation of valine	1	3	29	0.018342	0.044022
20.01.03 - C-compound and carbohydrate transport	2	34	29	0.018144	0.044022
Enriched in downregulated paths (20.9% vs. 2.8%, a=0.5)
02.16.01 - alcohol fermentation	5	13	13	<0.000001	<0.000001
01.05 - C-compound and carbohydrate metabolism	8	223	13	<0.000001	<0.000001
01.06 - lipid, fatty acid and isoprenoid metabolism	3	133	13	0.0051	0.016522
01.06.06.11 - tetracyclic and pentacyclic triterpenes (cholesterin, steroids and hopanoids) metabolism	2	36	13	0.004194	0.016522
01.20.05 - biosynthesismetabolism of acetic acid derivatives	1	1	13	0.002757	0.016522
43.01.03.06 - hyphae formation	1	2	13	0.005507	0.016522
01.05.06.07 - C-2 compound and organic acid catabolism	1	9	13	0.024563	0.049126
Enriched in upregulated paths (20.9% vs. 2.8%, a=1)
01.06 - lipid, fatty acid and isoprenoid metabolism	9	133	22	<0.000001	<0.000001
01.06.02.02 - glycolipid metabolism	5	15	22	<0.000001	<0.000001
40.10 - cell death	2	11	22	0.001114	0.012259
01.06.02.01 - phospholipid metabolism	3	68	22	0.003631	0.02996
20.03.25 - ABC transporters	2	28	22	0.0073	0.040153
40.20 - cell aging	2	28	22	0.0073	0.040153
Enriched in downregulated paths (20.9% vs. 2.8%, a=1)
02.16.01 - alcohol fermentation	5	13	22	<0.000001	<0.000001
01.05 - C-compound and carbohydrate metabolism	9	223	22	<0.000001	0.000005
01.06.06.11 - tetracyclic and pentacyclic triterpenes (cholesterin, steroids and hopanoids) metabolism	5	36	22	<0.000001	0.000005
01.06.05 - fatty acid metabolism	3	24	22	0.000168	0.00134
02.04 - glyoxylate cycle	2	9	22	0.000734	0.004695
01.06 - lipid, fatty acid and isoprenoid metabolism	4	133	22	0.002982	0.015904
01.20.05 - biosynthesismetabolism of acetic acid derivatives	1	1	22	0.004666	0.018664
16.13.03 - fatty acid binding (e.g. acyl-carrier protein)	1	1	22	0.004666	0.018664
16.21.07 - NAD/NADP binding	2	36	22	0.011896	0.042298
01.01.03.01.02 - degradation of glutamine	1	4	22	0.018539	0.049439
01.01.03.02.02 - degradation of glutamate	1	4	22	0.018539	0.049439
20.01.13 - lipid transportlipid/fatty acid transport	2	44	22	0.017466	0.049439
Enriched in upregulated paths (2.8% vs. 0.5%, a=0)
20.01.01.07 - anion transport	4	11	28	<0.000001	0.000018
02.04 - glyoxylate cycle	3	9	28	0.000015	0.000431
01.20.17.09 - biosynthesismetabolism of alkaloids	2	2	28	0.000034	0.000558
02.45 - energy conversion and regeneration	3	12	28	0.000040	0.000558
20.01.03.03 - C4-dicarboxylate transport (e.g. malate, succinate, fumarate)	2	4	28	0.000203	0.002269
01.02.02.09 - catabolism of nitrogenous compounds	2	5	28	0.000336	0.002691
20.09.04 - mitochondrial transport	5	103	28	0.000297	0.002691
02.10 - tricarboxylic-acid pathway (citrate cycle, Krebs cycle, TCA cycle)	3	31	28	0.000754	0.005281
01.01.09.06 - metabolism of tryptophan	2	8	28	0.000932	0.005558
20.01.03 - C-compound and carbohydrate transport	3	34	28	0.000992	0.005558
01.05.06.07 - C-2 compound and organic acid catabolism	2	9	28	0.001193	0.006075
01.05 - C-compound and carbohydrate metabolism	6	223	28	0.00164	0.007653
01.01.09.04 - metabolism of phenylalanine	2	13	28	0.002548	0.010975
01.01.09.05 - metabolism of tyrosine	2	14	28	0.002962	0.011846
01.01.03.02.01 - biosynthesis of glutamate	2	15	28	0.003405	0.012711
01.02 - nitrogen and sulfur metabolismnitrogen, sulfur and selenium metabolism	3	54	28	0.0038	0.013299
02.16.13 - acetate fermentation	1	1	28	0.005938	0.019562
20.01.01.01 - cation transport (Na, K, Ca , NH4, etc.)(H+, Na+, K+, Ca2+ , NH4+, etc.)	3	69	28	0.007563	0.02353
01.01.06.01.01 - biosynthesis of aspartate	1	2	28	0.011843	0.031581
01.01.06.01.02 - degradation of aspartate	1	2	28	0.011843	0.031581
02.16.11 - propionate fermentation	1	2	28	0.011843	0.031581
01.03.01 - purine nucleotide metabolismpurin nucleotide/nucleoside/nucleobase metabolism	2	29	28	0.012507	0.031835
01.01.11.02.02 - degradation of isoleucine	1	3	28	0.017714	0.038152
01.01.11.03.02 - degradation of valine	1	3	28	0.017714	0.038152
01.01.13 - regulation of amino acid metabolism	2	33	28	0.016029	0.038152
20.01.01.07.05 - sulfate transportsulfate/sulfite transport	1	3	28	0.017714	0.038152
01.01.06.02.01 - biosynthesis of asparagine	1	4	28	0.023551	0.045477
01.01.06.04.02 - degradation of threonine	1	4	28	0.023551	0.045477
01.01.11.04.02 - degradation of leucine	1	4	28	0.023551	0.045477
Enriched in downregulated paths (2.8% vs. 0.5%, a=0)
20.01.07 - amino acid transportamino acid/amino acid derivatives transport	11	45	13	<0.000001	<0.000001
20.09.18 - cellular import	7	90	13	<0.000001	<0.000001
01.01 - amino acid metabolism	2	40	13	0.00516	0.015481
01.20.37.01 - biosynthesismetabolism of thioredoxin, glutaredoxin, glutathion	1	3	13	0.00825	0.018563
01.01.03.02.02 - degradation of glutamate	1	4	13	0.010987	0.019776
32.05.01.03.03 - inorganic chemical agent resistance (e.g. heavy metals)	1	7	13	0.019153	0.02873
Enriched in upregulated paths (2.8% vs. 0.5%, a=0.5)
02.08 - pyruvate dehydrogenase complex	5	5	43	<0.000001	<0.000001
01.05.05.07 - C-1 compound catabolism	4	5	43	<0.000001	0.000001
01.01.09.01.02 - degradation of glycine	4	6	43	<0.000001	0.000002
02.01.03 - regulation of glycolysis and gluconeogenesis	5	19	43	0.000001	0.000007
01.06.05 - fatty acid metabolism	5	24	43	0.000002	0.000021
01.05 - C-compound and carbohydrate metabolism	11	223	43	0.000003	0.000030
02.01 - glycolysis and gluconeogenesis	5	41	43	0.000029	0.000238
01.01.11.04.01 - biosynthesis of leucine	3	8	43	0.000038	0.000243
01.07 - metabolism of vitamins, cofactors, and prosthetic groups	5	43	43	0.000037	0.000243
01.01.11 - metabolism of the pyruvate family (alanine, isoleucine, leucine, valine) and D-alanine	2	2	43	0.000081	0.000463
02.13 - respiration	5	59	43	0.000173	0.000895
01.01.11.02.02 - degradation of isoleucine	2	3	43	0.000242	0.001063
01.01.11.03.02 - degradation of valine	2	3	43	0.000242	0.001063
01.01.06.04.02 - degradation of threonine	2	4	43	0.000482	0.001831
01.01.11.04.02 - degradation of leucine	2	4	43	0.000482	0.001831
01.05.06.07 - C-2 compound and organic acid catabolism	2	9	43	0.002809	0.009417
02.10 - tricarboxylic-acid pathway (citrate cycle, Krebs cycle, TCA cycle)	3	31	43	0.002659	0.009417
01.05.02.04 - sugar, glucoside, polyol and carboxylate anabolism	3	35	43	0.003774	0.011952
01.05.02.07 - sugar, glucoside, polyol and carboxylate catabolism	4	81	43	0.005999	0.017996
02.16.13 - acetate fermentation	1	1	43	0.00912	0.025992
01.07.01 - biosynthesis of vitamins, cofactors, and prosthetic groups	4	110	43	0.017206	0.045001
02.16.11 - propionate fermentation	1	2	43	0.018158	0.045001
43.01.03.06 - hyphae formation	1	2	43	0.018158	0.045001
Enriched in downregulated paths (2.8% vs. 0.5%, a=0.5)
02.16.01 - alcohol fermentation	8	13	19	<0.000001	<0.000001
01.05 - C-compound and carbohydrate metabolism	7	223	19	0.000015	0.000187
01.06.05 - fatty acid metabolism	3	24	19	0.000106	0.000851
01.06.10 - regulation of lipid, fatty acid and isoprenoid metabolism	3	26	19	0.000136	0.000851
14.07.01 - modification with fatty acids (e.g. myristylation, palmitylation, farnesylation)	3	33	19	0.000281	0.001403
01.05.06.07 - C-2 compound and organic acid catabolism	2	9	19	0.000545	0.001945
02.01 - glycolysis and gluconeogenesis	3	41	19	0.000537	0.001945
20.01.13 - lipid transportlipid/fatty acid transport	3	44	19	0.000662	0.002069
01.06 - lipid, fatty acid and isoprenoid metabolism	4	133	19	0.001687	0.004687
01.01.03.01.02 - degradation of glutamine	1	4	19	0.016027	0.028619
01.01.03.02.02 - degradation of glutamate	1	4	19	0.016027	0.028619
16.17.09 - heavy metal binding (Cu, Fe, Zn)	1	7	19	0.027887	0.046478
Enriched in upregulated paths (2.8% vs. 0.5%, a=1)
01.06.06.11 - tetracyclic and pentacyclic triterpenes (cholesterin, steroids and hopanoids) metabolism	5	36	17	<0.000001	0.000003
01.01.11.04.01 - biosynthesis of leucine	3	8	17	0.000002	0.000033
01.05.06.07 - C-2 compound and organic acid catabolism	3	9	17	0.000003	0.000033
01.06.10 - regulation of lipid, fatty acid and isoprenoid metabolism	2	26	17	0.00378	0.016739
01.20.05 - biosynthesismetabolism of acetic acid derivatives	1	1	17	0.003606	0.016739
02.16 - fermentation	2	24	17	0.003224	0.016739
02.16.13 - acetate fermentation	1	1	17	0.003606	0.016739
01.01.11 - metabolism of the pyruvate family (alanine, isoleucine, leucine, valine) and D-alanine	1	2	17	0.007199	0.020288
01.05 - C-compound and carbohydrate metabolism	4	223	17	0.007123	0.020288
16.21.07 - NAD/NADP binding	2	36	17	0.007174	0.020288
43.01.03.06 - hyphae formation	1	2	17	0.007199	0.020288
01.01.11.02.02 - degradation of isoleucine	1	3	17	0.01078	0.025706
01.01.11.03.02 - degradation of valine	1	3	17	0.01078	0.025706
01.01.11.04.02 - degradation of leucine	1	4	17	0.014349	0.031772
01.01.11.02.01 - biosynthesis of isoleucine	1	5	17	0.017906	0.037005
01.01.11.03.01 - biosynthesis of valine	1	6	17	0.02145	0.04156
Enriched in downregulated paths (2.8% vs. 0.5%, a=1)
02.16.01 - alcohol fermentation	8	13	19	<0.000001	<0.000001
01.05 - C-compound and carbohydrate metabolism	7	223	19	0.000015	0.000187
01.06.05 - fatty acid metabolism	3	24	19	0.000106	0.000851
01.06.10 - regulation of lipid, fatty acid and isoprenoid metabolism	3	26	19	0.000136	0.000851
14.07.01 - modification with fatty acids (e.g. myristylation, palmitylation, farnesylation)	3	33	19	0.000281	0.001403
01.05.06.07 - C-2 compound and organic acid catabolism	2	9	19	0.000545	0.001945
02.01 - glycolysis and gluconeogenesis	3	41	19	0.000537	0.001945
20.01.13 - lipid transportlipid/fatty acid transport	3	44	19	0.000662	0.002069
01.06 - lipid, fatty acid and isoprenoid metabolism	4	133	19	0.001687	0.004687
01.05.02.07 - sugar, glucoside, polyol and carboxylate catabolism	3	81	19	0.003881	0.008395
02.07 - pentose-phosphate pathway	2	23	19	0.003701	0.008395
16.13.03 - fatty acid binding (e.g. acyl-carrier protein)	1	1	19	0.00403	0.008395
01.01.03.01.02 - degradation of glutamine	1	4	19	0.016027	0.028619
01.01.03.02.02 - degradation of glutamate	1	4	19	0.016027	0.028619
16.17.09 - heavy metal binding (Cu, Fe, Zn)	1	7	19	0.027887	0.046478

## Sheet: Relaxed rate constraints
relaxed rate constraints		20.9 % oxygenation		2.8 % oxygenation		0.5 % oxygenation
		lb	ub	lb	ub	lb	ub
Glucose uptake rate	mmol/(g CDW h)	0.55	1.65	1.06333	1.60333	1.39333	3.37333
Ethanol secretion rate	mmol/(g CDW h)	0	0	-0.109	-0.091	-3.2	-2.3
Growth rate	1/h	0.0945	0.1055	0.0955	0.1045	0.0955	0.1045
